# Supplementary material for: Global research on 24-hour movement behaviours guidelines in children and adolescents: a systematic review
Source: Int J Behav Nutr Phys Act. 2025 Aug 8;22:108. doi: 10.1186/s12966-025-01809-5 (PMC12333077; doi:10.1186/s12966-025-01809-5)
Supplement: Supplementary file 1 — Supplementary Material 1 [file 12966_2025_1809_MOESM1_ESM.xlsx]

## Sheet: All Studies (Data Extracted)
Title	Author(s)	Year	Country	World Bank Classification	WHO Regions	HDI	Journal Name	Sample Size	Age of Children/Adolescents	Data Type	Physical Activity Measures	Screen Time Measures	Sleep Duration Measures	Study Design	Prevalence of Compliance Measurement Research	Trends Research	Correlates Research	Determinants Research	Physical Health Consequences Research	Mental Health Consequences Research	Academic Activities Research	Intervention Research	Summary of Findings	Manuscript Reference Number
Proportion of children meeting recommendations for 24-hour movement guidelines and associations with adiposity in a 12-country study	Roman-Viñas et al.	2016	Australia,South Africa, United States of America, Kenya, Finland, China, Brazil, Canada, India, Portugal, Colombia	High-income	Western Pacific Region (WPR)	Very High	International Journal of Behavioral Nutrition and Physical Activity	451	Mean age = 10.8 years	Nationally not representative	Objective	Subjective	Objective	Cross-sectional	Yes				Yes				Across 12 countries, only 7% of children adhered to all three movement behaviour guidelines, with the highest adherence observed in Australia and Canada. Children meeting all three guidelines were approximately 72% less likely to be obese compared with those who met none. Combined adherence was also significantly associated with a lower Body Mass Index (BMI) z‐score.	30
Health associations with meeting new 24-h movement guidelines for Canadian children and youth	Carson et al.	2016	Canada	High-income	Region of the Americas (AMR)	Very High	Preventive Medicine	4157	Median age = 11.4 years	Nationally representative	Objective	Subjective	Subjective	Cross-sectional	Yes				Yes	Yes			Overall, 17.1% of children met all three guidelines, while 11% met none. Meeting all three 24‐hour movement behaviours guidelines was linked with more favourable health outcomes, including lower Body Mass Index (BMI) z‐scores, waist circumference, blood pressure, insulin, triglycerides, and improved aerobic fitness, lipid profiles, better behavioral strengths and difficulties score, compared with…	31
Associations between meeting combinations of 24-h movement guidelines and health-related quality of life in children from 12 countries	Sampasa-Kanyinga et al.	2017	United States of America,Kenya,Finland,China,Brazil,Canada,India,Portugal,Colombia,United Kingdom,Australia,South Africa	High-income	Region of the Americas (AMR)	Very High	Public Health	453	Mean age = 10.0 years	Nationally not representative	Objective	Subjective	Objective	Cross-sectional	Yes				Yes	Yes			Only 7.2% of participants met all three recommendations and 18.9% of the participants met none of the recommendations.Children who met all three recommendations reported a significantly higher overall Health-Related Quality of Life (HRQoL) T‐score (51.2) compared to those meeting none (49.6). However, international differences emerged: for example, in Australia, Canada, and the USA, children meet…	54
Is adherence to the Canadian 24-Hour Movement Behaviour Guidelines for Children and Youth associated with improved indicators of physical, mental, and social health?	Janssen et al.	2017	Canada	High-income	Region of the Americas (AMR)	Very High	Applied Physiology, Nutrition, and Metabolism	body mass index (BMI; N = 17 951), emotional problems (N = 20 207), life satisfaction (N = 21 821), and prosocial behaviours (N = 21 586)	10-17 years; mean = 13.5 years	Nationally representative	Subjective	Subjective	Subjective	Cross-sectional	Yes				Yes	Yes			Only 2.6% of participants met all three movement behaviour guidelines, while 21.4% met none. Compared to those meeting fewer recommendations, children adhering to all three exhibited lower BMI and emotional problem scores, and higher life satisfaction.	32
Adherence to the 24-Hour Movement Guidelines among 10- to 17-year-old Canadians	Janssen et al.	2017	Canada	High-income	Region of the Americas (AMR)	Very High	Health Promotion and Chronic Disease Prevention in Canada	22115	Mean age = 14.1 years	Nationally representative	Subjective	Subjective	Subjective	Cross-sectional	Yes								Only 3% of the sample met all three movement behaviour guidelines, whereas 21% met none.	56
Relationship Between Meeting 24-Hour Movement Guidelines and Cardiometabolic Risk Factors in Children	Katzmarzyk et al.	2017	United States of America	High-income	Region of the Americas (AMR)	Very High	Journal of Physical Activity and Health	357	Mean age = 12.3 years	Nationally not representative	Subjective	Subjective	Subjective	Cross-sectional	Yes				Yes				Only 8.4% of the sample met all three guidelines and 26.9% met none of the guidelines. Meeting all three guidelines was associated with lower odds of obesity compared to meeting fewer recommendation(s).	57
Meeting the Canadian 24-Hour Movement Guidelines for Children and Youth	Roberts et al.	2017	Canada	High-income	Region of the Americas (AMR)	Very High	Health Reports	3111	Predominant age group = 5-11 years	Nationally representative	Objective	Subjective	Subjective	Cross-sectional	Yes								Overall, 17.5% of children and adolescents met all three 24‐Hour Movement Behaviours Guidelines. A higher proportion of children aged 5–11 (29.6%) met these guidelines compared to youth aged 12–17 (5.5%), with boys (22.9%) exceeding girls (11.8%).	55
Does compliance with healthy lifestyle behaviours cluster within individuals in Australian primary school‐aged children?	Olds et al.	2017	Australia	High-income	Western Pacific Region (WPR)	Very High	Child: Care, Health and Development	4449	Mean age = 10.7 years	Nationally not representative	Objective & Subjective	Subjective	Objective & Subjective	Cross-sectional	Yes								In the Obesity Prevention and Lifestyle data, only 4.3% of participants met all three guidelines, whereas 14.7% met none. In the International Study of Children, Obesity, Lifestyle and Environment, 16.4% met all guidelines and 7.3% met none, while in the National Children's Nutrition and Physical Activity Survey, 15.5% met all guidelines and only 2.6% met none.	58
Associations between meeting combinations of 24-hour movement recommendations and dietary patterns of children: A 12-country study	Thivel et al.	2018	Australia, United States of America, Kenya, China, Canada, India, Portugal, Colombia, United Kingdom, South Africa, Finland, Brazil	High-income	Western Pacific Region (WPR)	Very High	Preventive Medicine	439	Mean age = 10.8 years	Nationally not representative	Objective	Subjective	Objective	Cross-sectional	Yes				Yes				Only 7% of children met all three movement behaviour guidelines, and 19% of children did not meet any of the movement behaviour guidelines. Meeting all three guidelines was linked to the healthiest dietary patterns compared to meeting fewer recommendations.	59
Levels and correlates of 24-hour movement behaviors among South Koreans: Results from the Korea National Health and Nutrition Examination Surveys, 2014 and 2015	Lee et al.	2018	Republic of Korea	High-income	Western Pacific Region (WPR)	Very High	Journal of Sport and Health Science	845	Mean age = 14.6 years	Nationally representative	Subjective	Subjective	Subjective	Cross-sectional	Yes		Yes						Among South Korean youth aged 12–17, only 3.2% achieved the most ideal combination of 24‐hour movement behaviours, while 14.1% met none of the guidelines. Within this age group, older adolescents, females, and those residing in metro Seoul generally exhibited less favourable movement behaviour patterns.	61
Meeting 24-Hour Movement Guidelines for Children and Youth and associations with psychological well-being among South Korean adolescents	Lee et al.	2018	Republic of Korea	High-income	Western Pacific Region (WPR)	Very High	Mental Health and Physical Activity	50987	Mean age = 14.92 years	Nationally representative	Subjective	Subjective	Subjective	Cross-sectional	Yes					Yes			Only 1.6% of adolescents met the combined guidelines, while 18.1% did not meet any of the recommendations. Meeting all three guidelines was associated with a 1.29 times higher likelihood of being happy and a 1.46 times higher likelihood of not feeling stressed compared to meeting fewer guidelines.	62
Associations between 24 hour movement behaviours and global cognition in US children: a cross-sectional observational study	Walsh et al.	2018	United States of America	High-income	Region of the Americas (AMR)	Very High	Lancet Child Adolesc Health	4524	Mean age = 10 years	Nationally not representative	Subjective	Subjective	Subjective	Cross-sectional	Yes					Yes			Only 5% of participants met all three recommendations, while 29% met none. Global cognition was positively associated with each additional recommendation met (an increase of 1.44 points), and those meeting all three had, on average, 3.89 points superior global cognition compared to those meeting none.	36
Associations between meeting sleep, physical activity or screen time behaviour guidelines and academic performance in Australian school children	Howie et al.	2020	Australia	High-income	Western Pacific Region (WPR)	Very High	BMC Public Health	934	Mean age = 14.7 years	Nationally not representative	Subjective	Subjective	Subjective	Cross-sectional	Yes						Yes		Only 2% of children met all three behaviour guidelines. Children who met at least two of the guidelines showed better overall academic performance, including in maths and English.	22
Prevalence and correlates of meeting sleep, screen-time, and physical activity guidelines among adolescents in the United Kingdom	Pearson et al.	2019	United Kingdom	High-income	European Region (EUR)	Very High	Jama Pediatrics	3899	14 years	Nationally representative	Objective	Subjective	Subjective	Cross-sectional	Yes		Yes						Only 9.7% of adolescents met the recommendations for sleep, screen time, and moderate-to-vigorous physical activity concurrently. Compared to girls from the lowest income tertile, those in the highest were more than twice as likely to meet all three guidelines, whereas girls with depressive symptoms were less likely to do so compared to their peers without these symptoms. Similarly, compared to b…	63
Prevalence and Likelihood of Meeting Sleep, Physical Activity, and Screen-Time Guidelines Among US Youth	Knell et al.	2019	United States of America	High-income	Region of the Americas (AMR)	Very High	Jama Pediatrics	59397	Predominant age = 16 years	Nationally representative	Subjective	Subjective	Subjective	Cross-sectional	Yes		Yes						Overall, just 5% of US adolescents met the recommendations for sleep, physical activity, and screen time concurrently, with only 3% of girls meeting the guidelines compared to 7% of boys. Compared to younger adolescents (14 years and under) and non-Hispanic white peers, older teens, non-white adolescents, those who were overweight or obese, and those using marijuana or reporting depressive sympto…	64
Prevalence and correlates of adherence to movement guidelines among urban and rural children in Mozambique: a cross-sectional study	Manyanga et al.	2019	Mozambique	Low-income	African Region (AFR)	Low	International Journal of Behavioral Nutrition and Physical Activity	683	Mean age = 10.1 years	Nationally not representative	Objective	Subjective	Objective	Cross-sectional	Yes		Yes						Only 10.8% of the entire sample met all three 24‐hour movement guidelines, with a segmented prevalence of 17.7% among rural children compared to just 3.6% among urban children. Children with higher parental education were 63% less likely to meet the guidelines; children from urban schools were 79% less likely to meet the guidelines compared to rural school children; and longer outdoor time was as…	65
Movement and mental health: Behavioral correlates of anxiety and depression among children of 6–17 years old in the U.S.	Zhu et al.	2019	United States of America	High-income	Region of the Americas (AMR)	Very High	Mental Health and Physical Activity	35718	Predominant age group = 12-17 years (mean 14.51 years)	Nationally representative	Subjective	Subjective	Subjective	Cross-sectional	Yes					Yes			Overall, 20.9% of children aged 6–11 years and 24.9% of adolescents aged 12–17 years met none of the three 24‐hour movement guidelines, whereas only 7.2% and 2.0%, respectively, met all three. Meeting all three guidelines was associated with a lower likelihood of anxiety and depression among adolescents, with those meeting no guidelines having more than twice the odds of anxiety compared to those…	66
24-Hour Movement Behaviors and Impulsivity	Guerrero et al.	2019	United States of America	High-income	Region of the Americas (AMR)	Very High	Pediatrics	4524	Mean age = 10 years	Nationally not representative	Subjective	Subjective	Subjective	Cross-sectional	Yes					Yes			Approximately 30% of the sample did not meet any recommendations, whereas only 4.8% met all three movement behaviour recommendations. Compared to meeting none, meeting all three was associated with lower positive urgency, lower negative urgency, lower behavioural inhibition, greater perseverance, and better delay-discounting scores.	37
Healthy or Unhealthy? The Cocktail of Health-Related Behavior Profiles in Spanish Adolescents	Sevil-Serrano et al.	2019	Spain	High-income	European Region (EUR)	Very High	International Journal of Environmental Research and Public Health	173	Mean age = 12.99 years	Nationally not representative	Objective	Objective & Subjective	Subjective	Cross-sectional	Yes								Only 1.7% of the sample met all three guidelines, whereas 8.9% did not meet any of the guidelines.	67
Meeting 24-h movement guidelines and associations with health related quality of life of Australian adolescents	Khan et al.	2020	Australia	High-income	Western Pacific Region (WPR)	Very High	Journal of Science and Medicine in Sport	3096	Mean age = 12.4 years	Nationally representative	Subjective	Subjective	Subjective	Cross-sectional	Yes				Yes	Yes			Only 2.4% of adolescents met all three recommendations, while 18% met none. Meeting all three recommendations was associated with an overall health-related quality of life score about 5 points higher, with physical and psychosocial scores around 5.2 and 4.8 points higher, respectively, compared to those meeting fewer recommendations.	68
Weight status, body composition, and diet quality of Spanish schoolchildren according to their level of adherence to the 24-hour movement guidelines	Suárez et al.	2020	Spain	High-income	European Region (EUR)	Very High	Nutrición Hospitalaria	357	Mean age = 9.35 years	Nationally not representative	Subjective	Subjective	Subjective	Cross-sectional	Yes				Yes				Only 15% of schoolchildren met all three guidelines, with low adherence (meeting 0 or 1 recommendation) associated with a higher percentage of overweight. Compared to those with medium (meeting 2 recommendations) or high adherence (meeting all 3 recommendations), the low adherence group also had lower fibre intake, lower intakes of vitamins B6, B12, C, selenium, and magnesium, and a higher intake…	70
Factors Associated with Students Meeting Components of Canada’s New 24-Hour Movement Guidelines over Time in the COMPASS Study	Buchan et al.	2020	Canada	High-income	Region of the Americas (AMR)	Very High	International Journal of Environmental Research and Public Health	11138	Grades 9-12	Nationally not representative	Subjective	Subjective	Subjective	Cross-sectional	Yes		Yes						Only 1.28% of the sample met the overall 24‐hour Movement Guidelines. In the overall high school sample, beginning participation in community sports after grade 9 was the only student-level characteristic associated with a higher likelihood of meeting all the guidelines.	71
Associations between meeting 24-hour movement guidelines and academic achievement in Australian primary school-aged children	Watson et al.	2021	Australia	High-income	Western Pacific Region (WPR)	Very High	Journal of Sport and Health Science	ns = 1270; na = 927	Mean age = 11.99 years	Nationally not representative	Objective & Subjective	Subjective	Objective & Subjective	Cross-sectional	Yes						Yes		According to self-report, 20.3% of children met all three guidelines and 6.1% met none, while accelerometry indicated 12% met all and 11% met none. Moreover, when assessed by self-report, meeting more guidelines was associated with higher numeracy achievement, with children meeting 1, 2, or 3 guidelines scoring 23, 34, and 40 points higher, respectively, than those meeting none, although no signi…	21
Is adherence to the 24-hour movement guidelines associated with a reduced risk of adiposity among children and adolescents?	Jakubec et al.	2020	Czechia	High-income	European Region (EUR)	Very High	BMC Public Health	679	Mean age = 13.9 years	Nationally not representative	Objective	Subjective	Objective	Cross-sectional	Yes				Yes				Among children (8–13 years), 6.5% met all three recommendations while 33% met none, whereas among adolescents (14–18 years), only 2.2% met all three and 36.4% met none. No significant differences in the odds of having a BMI z‐score >1 SD, excess fat mass, or excess visceral adipose tissue were observed between individuals meeting no guidelines and those meeting all three.	73
Compliance With 24-Hour Movement Guidelines in Hong Kong Adolescents: Associations With Weight Status	Shi et al.	2020	Hong Kong	High-income	Western Pacific Region (WPR)	Very High	Journal of Physical Activity and Health	692	Mean age = 14.7 years	Nationally not representative	Objective	Subjective	Objective	Cross-sectional	Yes				Yes				Only 1.0% of adolescents met all the recommendations, while 38.7% met none. There was no significant difference in BMI between those meeting all three guidelines and those not meeting them, for the overall sample, as well as for girls and boys separately.	74
Prevalence and sociodemographic factors associated with meeting the 24-hour movement guidelines in a sample of Brazilian adolescents	da Costa et al.	2020	Brazil	Upper-middle-income	Region of the Americas (AMR)	High	Plos One	867	Mean age = 16.4 years	Nationally not representative	Objective & Subjective	Subjective	Objective & Subjective	Cross-sectional	Yes		Yes						According to self-reports, only 3% of children met all three movement behaviour recommendations (with 32.97% meeting none), while accelerometer data showed that just 0.2% met all three (with 45.49% meeting none).Sex, age, socioeconomic status, household size, family structure, and parental higher education were not significantly associated with meeting all three behaviours.	75
The associations between meeting 24-hour movement guidelines and adiposity in Asian Adolescents: The Asia-Fit Study	Hui et al.	2020	Thailand, Malaysia, China, Taiwan, Hong Kong, Republic of Korea, Japan, Singapore	Upper-middle-income	South-East Asian Region (SEAR)	Very High	Scandinavian Journal of Medicine & Science in Sports	1118	Mean age = 13.95 years	Nationally not representative	Subjective	Subjective	Subjective	Cross-sectional	Yes				Yes				With the exception of adolescents in Shanghai (3%), less than 1% of adolescents in the other seven cities met all three guidelines, and except in Bangkok, Shanghai, and Tokyo, 50% or more of children did not meet any guidelines in other cities. Moreover, after adjusting for region, age, gender, perceived health status, life satisfaction, perceived sleep quality, and dietary intake, a higher numbe…	34
Movement in High School: Proportion of Chinese Adolescents Meeting 24-Hour Movement Guidelines	Ying et al.	2020	China	Upper-middle-income	Western Pacific Region (WPR)	High	International Journal of Environmental Research and Public Health	1338	Mean age = 16.67 years	Nationally not representative	Subjective	Subjective	Subjective	Cross-sectional	Yes								Overall, only 0.3% of the sample met all three guidelines, while 5.1% met none. There were no statistically significant differences between female and male participants regarding meeting all three guidelines together.	77
Healthy movement behaviours in children and youth during the COVID-19 pandemic: Exploring the role of the neighbourhood environment	Mitra et al.	2020	Canada	High-income	Region of the Americas (AMR)	Very High	Health and Place	1472	5-17 years; predominant age group = 12-17 years	Nationally representative	Subjective	Subjective	Subjective	Cross-sectional	Yes		Yes						Children and youth with greater outdoor opportunities, such as those living in houses with access to parks, tended to cluster into the increased outdoor activities group, where 4.9% met the 24‐hour movement guidelines. In contrast, barriers like high dwelling density and proximity to major streets led to membership in the decreased outdoor activities group, where only 1.0% met the guidelines, hig…	78
Impact of the COVID-19 virus outbreak on movement and play behaviours of Canadian children and youth: a national survey	Moore et al.	2020	Canada	High-income	Region of the Americas (AMR)	Very High	International Journal of Behavioral Nutrition and Physical Activity	1472	Predominant age group = 12-17 years	Nationally representative	Subjective	Subjective	Subjective	Cross-sectional	Yes		Yes						Only 4.8% of children (2.8% of girls, 6.5% of boys) and 0.6% of youth (0.8% of girls, 0.5% of boys) met the combined movement behaviour guidelines during COVID-19 restrictions. Parental encouragement and support, engagement in physical activity, and family dog ownership were positively associated with healthier movement behaviours.	79
Canadian children’s and youth’s adherence to the 24-h movement guidelines during the COVID-19 pandemic: A decision tree analysis	Guerrero et al.	2020	Canada	High-income	Region of the Americas (AMR)	Very High	Journal of Sport and Health Science	1472	Predominant age group = 12-17 years	Nationally representative	Subjective	Subjective	Subjective	Cross-sectional	Yes		Yes						During the COVID-19 pandemic, only 2.6% of children and youth met all three movement behavior recommendations. A decision tree analysis revealed that parental confidence in restricting screen time was the strongest predictor: children whose parents strongly believed they could limit screen time and who maintained or increased their walking/biking time were more likely to meet the guidelines (with…	80
Prevalence and Selected Sociodemographic of Movement Behaviors in Schoolchildren from Low and Middle-Income Families in Nanjing, China: A Cross-Sectional Questionnaire Survey	Chen et al.	2020	China	Upper-middle-income	Western Pacific Region (WPR)	High	Children	2614	Mean age = 13.6 years	Nationally not representative	Subjective	Subjective	Subjective	Cross-sectional	Yes		Yes						Only 2.9% of participants met the combined guidelines. Additionally, both residential area and grade level were significant correlates of adherence to the overall 24‐hour movement guidelines.	81
Twenty-Four-Hour Movement Guidelines and Body Weight in Youth	Zhu et al.	2020	United States of America	High-income	Region of the Americas (AMR)	Very High	The Journal of Pediatrics	30478	Mean age = 13.85 years	Nationally representative	Subjective	Subjective	Subjective	Cross-sectional	Yes				Yes				Overall, 9.4% of children met all three 24-hour healthy movement guidelines. Compared to those meeting all three, meeting zero guidelines was associated with a 1.85 times higher likelihood of overweight and a 4.25 times higher likelihood of obesity, with females showing even greater odds (nearly 5 times) compared to males (about 4 times) when meeting none.	82
U.S. Children Meeting Physical Activity, Screen Time, and Sleep Guidelines	Friel et al.	2020	United States of America	High-income	Region of the Americas (AMR)	Very High	American Journal of Preventive Medicine	49606	Predominant age group = 12-17 years	Nationally representative	Subjective	Subjective	Subjective	Cross-sectional	Yes		Yes						Only 8.8% of U.S. children met all three guidelines combined. Moreover, the prevalence declined significantly with age.	83
Better health indicators of FitSpirit participants meeting 24-h movement guidelines for Canadian children and youth	Fa´tima Guimaraes et al.	2020	Canada	High-income	Region of the Americas (AMR)	Very High	Health Promotion International	276	Mean age = 14.7 years	Nationally not representative	Subjective	Subjective	Subjective	Cross-sectional	Yes				Yes	Yes			Only 2.2% of girls met all the recommendations, while 72.5% met one or two, and 25.4% met none. Meeting all three recommendations was the strongest predictor of better perceived quality of life compared to meeting none.	84
Meeting 24-h movement guidelines: Prevalence, correlates, and the relationships with overweight and obesity among Chinese children and adolescents	Chen et al.	2020	China	Upper-middle-income	Western Pacific Region (WPR)	High	Journal of Sport and Health Science	114072	Mean age = 13.75 years	Nationally representative	Subjective	Subjective	Subjective	Cross-sectional	Yes		Yes		Yes				Only 5.12% of Chinese children and adolescents met the 24‐hour movement guidelines. Older children and adolescents were less likely to meet the guidelines, and higher parental education and family income were linked to better adherence. Moreover, those who met the guidelines had lower odds of being overweight/obese.	19
Six-year trends and intersectional correlates of meeting 24-Hour Movement Guidelines among South Korean adolescents: Korea Youth Risk Behavior Surveys, 2013-2018	Lee et al.	2020	Republic of Korea	High-income	Western Pacific Region (WPR)	Very High	Journal of Sport and Health Science	Weekday = 311891; Weekend = 322965	Mean age = 14.83 years	Nationally representative	Subjective	Subjective	Subjective	Cross-sectional	Yes	Yes	Yes						Only 0.5% of children met all three recommendations on weekdays and 0.8% on weekends. In addition, male adolescents, regardless of social class, were more likely to meet all three recommendations compared to females in the lowest social class, although females from higher socio economic backgrounds also were more likely to comply with all movement behaviours compared to lower.	85
Prevalence and correlates of adherence to the combined movement guidelines among Czech children and adolescents	Rubin et al.	2020	Czechia	High-income	European Region (EUR)	Very High	BMC Public Health	679	Predominant age group = 8-13 years (Mean age 11.7 years)	Nationally not representative	Objective	Subjective	Objective	Cross-sectional	Yes		Yes						Approximately 6.5% of children and 2.2% of adolescents met all of the combined movement guidelines. Among children, girls were significantly less likely to meet the guidelines than boys (about 60% lower odds), and those with overweight or obese fathers had around 70% lower odds of adherence compared to those with normal-weight fathers.	86
Proportion of Japanese primary school children meeting recommendations for 24-h movement guidelines and associations with weight status	Tanaka et al.	2020	Japan	High-income	Western Pacific Region (WPR)	Very High	Obesity Research & Clinical Practice	902	Mean age = 9.4 years	Nationally not representative	Objective	Subjective	Subjective	Cross-sectional	Yes				Yes				10.5% met all three recommendations while 13.2% met none. Children who met all three had lower odds of being overweight or obese compared to meeting none, after adjusting for age, gender, and socioeconomic status.	87
Movement Behaviors and Perceived Loneliness and Sadness within Alaskan Adolescents	Burns et al.	2020	United States of America	High-income	Region of the Americas (AMR)	Very High	International Journal of Environmental Research and Public Health	1897	Mean age = 15.8 years	Nationally not representative	Subjective	Subjective	Subjective	Cross-sectional	Yes					Yes			Approximately 5% of the sample met recommendations for all three movement behaviors. Meeting all three guidelines was associated with notably lower odds of loneliness and, meeting three guidelines was linked to lower odds of prolonged sadness compared to meeting none.	89
Association between 24-hour movement guidelines and physical fitness in children	Tanaka et al.	2020	Japan	High-income	Western Pacific Region (WPR)	Very High	Pediatrics International	243	Mean age = 9.4 years	Nationally not representative	Objective	Subjective	Subjective	Cross-sectional	Yes				Yes				9.1% of participants met all three 24‐hour movement guidelines, while 13.2% did not meet any. Meeting all three guidelines was not linked to differences (compared to meeting none) in fitness measures such as grip strength (both absolute and relative to body weight), sit-ups in 30 seconds, sit-and-reach, or performance on the 20-meter shuttle run.	90
Prevalence and trends in Australian adolescents’ adherence to 24-hour movement guidelines: findings from a repeated national cross-sectional survey	Scully et al.	2022	Australia	High-income	Western Pacific Region (WPR)	Very High	BMC Public Health	2009-2010 (n=13,790), 2012-2013 (n=10,309) and 2018 (n=9,102).	12-17 years, Mean age = 14.5 years	Nationally representative	Subjective	Subjective	Subjective	Cross-sectional	Yes	Yes	Yes						Compliance with all three guidelines remained very low (under 3%) across all survey rounds. Although some apparent differences were observed by sex, grade level, and socio-economic area, these variations were not statistically significant.	91
Associations between the Canadian 24 h movement guidelines and different types of bullying involvement among adolescents	Sampasa-Kanyinga et al.	2020	Canada	High-income	Region of the Americas (AMR)	Very High	Child Abuse & Neglect	5615	Mean age = 15.2 years	Nationally not representative	Subjective	Subjective	Subjective	Cross-sectional	Yes					Yes			Overall, 4.9% of students met all three recommendations (7.2% of boys and 2.5% of girls), while 39.4% did not meet any. Meeting all three recommendations was associated with notably lower risks of bullying: students meeting all three had about 68% lower odds of being a victim of school bullying, 75% lower odds of being both a bully and a victim, and 63% lower odds of being a victim of cyberbullyi…	92
The Canadian 24-Hour Movement Guidelines and Psychological Distress among Adolescents	Sampasa-Kanyinga et al.	2020	Canada	High-income	Region of the Americas (AMR)	Very High	The Canadian Journal of Psychiatry	6364	Mean age = 15.1 years	Nationally not representative	Subjective	Subjective	Subjective	Cross-sectional	Yes					Yes			Only 4.7% of participants met all three recommendations, while 38.9% met none. Compared to those meeting no recommendations, meeting all three was associated with lower anxiety and depressive symptoms.	93
24-hour movement guidelines and suicidality among adolescents.	Sampasa-Kanying et al.	2020	Canada	High-income	Region of the Americas (AMR)	Very High	Journal of Affective Disorder	10183	Mean age = 15.2 years	Nationally not representative	Subjective	Subjective	Subjective	Cross-sectional	Yes					Yes			Overall, 5.2% of students met all three recommendations, while 27.7% met none. The prevalence differed significantly by age and gender: 11- to 14-year-old boys had the highest adherence (9.6%), followed by 15- to 20-year-old boys (5.8%), with 15- to 20-year-old girls having the lowest (2.4%). Notably, among boys aged 15 to 20 years, meeting all three recommendations was linked to substantially lo…	94
Physical activity, screen time and sleep duration: Combined associations with psychosocial health among Canadian children and youth	Bang et al.	2020	Canada	High-income	Region of the Americas (AMR)	Very High	Health Reports	4250	Predominant age group = 5-11 years	Nationally representative	Objective	Subjective	Subjective	Cross-sectional	Yes					Yes			Overall adherence to all three 24-Hour Guidelines was low, with 13.9% of children and just 4.8% of youth meeting them. However, youth who met two/three of the recommendations were over three times more likely to experience positive psychosocial health compared to those who did not meet any guideline.	40
24-Hour Movement Behaviors and Internalizing and Externalizing Behaviors Among Youth	Sampasa-Kanyinga et al.	2020	United States of America	High-income	Region of the Americas (AMR)	Very High	Journal of Adolescent Health	11875	Mean age = 9.9 years	Nationally not representative	Subjective	Subjective	Subjective	Cross-sectional	Yes					Yes			Overall, only 3.9% of participants met all three movement behavior recommendations, while 32.2% met none. Meeting all three was associated with lower rates of problem behaviors, about 23% lower for total, 22% lower for internalizing, and 21% lower for externalizing issues, compared to those meeting no recommendations.	95
Adherence to 24-hour movement guidelines and academic performance in adolescents	Lien et al.	2020	Canada	High-income	Region of the Americas (AMR)	Very High	Public Health	10160	Mean age = 15.1 years	Nationally not representative	Subjective	Subjective	Subjective	Cross-sectional	Yes						Yes		Overall, 5.1% of students met all three movement guidelines, while 39.0% did not meet any. Among middle school students, those meeting all three guidelines displayed better academic performance than those meeting none.	23
Compliance of the 24-Hour Movement Guidelines in 9- to 11-Year-Old Children From a Low-Income Town in Chile	Toledo-Vargas et al.	2020	Chile	High-income	Region of the Americas (AMR)	Very High	Journal of Physical Activity and Health	198	Mean age = 10.1 years	Nationally not representative	Objective & Subjective	Objective & Subjective	Objective & Subjective	Cross-sectional	Yes								Using self-reported data, 3.2% of participants met the 24‐hour movement guidelines, while 27.8% met none. In contrast, when combining accelerometer and questionnaire data, only 0.7% met the guidelines and 36.2% met none.	96
Changes in Healthy Behaviors and Meeting 24-h Movement Guidelines in Spanish and Brazilian Preschoolers, Children and Adolescents during the COVID-19 Lockdown	López-Gil et al.	2021	Spain, Brazil	High-income	European Region (EUR)	Very High	Children	604	Mean age = 12.1 years	Nationally not representative	Subjective	Subjective	Subjective	Cross-sectional	Yes								Before the lockdown, overall compliance with the 24-hour movement guidelines was very low, 3.0% in Spain and 11.7% in Brazil, which further declined during the lockdown to 0.3% in Spain and 7.5% in Brazil. Among children, Brazilian compliance dropped significantly from 15.3% to 10.2% and spain from 6.3% to NA; while for adolescents the proportions remained unchanged in both Spain (0.3% to 0.3%) a…	99
Is adherence to 24-Hour Movement Guidelines associated with a higher academic achievement among adolescent males and females?	Tapia-Serrano et al.	2021	Spain	High-income	European Region (EUR)	Very High	Journal of Science and Medicine in Sport	1277	Mean age = 13.06 years	Nationally not representative	Subjective	Subjective	Subjective	Cross-sectional	Yes						Yes		Prevalence of meeting all three guidelines was 5.8% (5.0% girls and 6.5% boys). Overall, meeting all three guidelines was linked to higher academic achievement compared to meeting none. Among female adolescents, however, there was no significant difference between meeting all three and meeting none, whereas among male adolescents, those meeting all three had significantly higher academic achievem…	100
Adherence to 24-Hour Movement Guidelines among Spanish Adolescents: Differences between Boys and Girls	Tapia-Serrano et al.	2021	Spain	High-income	European Region (EUR)	Very High	Children	1465	Mean age = 13.08 years	Nationally not representative	Subjective	Subjective	Subjective	Cross-sectional	Yes								Only 5.4% of these adolescents met all three 24-Hour Movement Guidelines, while 10.2% did not meet any of the guidelines. No significant gender differences were observed in the compliance of all three guidelines.	101
The Canadian 24‑hour movement guidelines and self‑rated physical and mental health among adolescents	Sampasa‑Kanyinga et al.	2021	Canada	High-income	Region of the Americas (AMR)	Very High	Canadian Journal of Public Health	2017 (N=5739), 2019 (N=6960)	Mean age = 15.2 years	Nationally not representative	Subjective	Subjective	Subjective	Cross-sectional	Yes				Yes	Yes			Overall, meeting all three recommendations was reported by 5.0% of the sample in 2017 and by 3.5% in 2019, while 39.9% and 44.5% met none, respectively. Compared to those who met no recommendations, meeting all three was associated with significantly better self-rated physical health, over six times greater odds, and over three and a half times greater odds of positive self-rated mental health.	102
24-h Movement Guidelines and Substance Use among Adolescents: A School-Based Cross-Sectional Study	Sampasa-Kanyinga et al.	2021	Canada	High-income	Region of the Americas (AMR)	Very High	International Journal of Environmental Research and Public Health	10236	Mean age = 15.1 years	Nationally not representative	Subjective	Subjective	Subjective	Cross-sectional	Yes					Yes			Overall, only 5% of participants met all three recommendations. Boys had a significantly higher prevalence of compliance than girls (7.4% vs. 2.7%), and younger adolescents were more compliant than older ones (7.0% vs. 4.0%). Additionally, among girls, meeting all three recommendations was associated with lower odds of cannabis use compared to those meeting none.	103
Associations of 24-Hour Movement Behavior with Depressive Symptoms and Anxiety in Children: Cross-Sectional Findings from a Chinese Sample	Lu et al.	2021	China	Upper-middle-income	Western Pacific Region (WPR)	High	Healthcare	5357	Mean age = 11.5 years	Nationally not representative	Subjective	Subjective	Subjective	Cross-sectional	Yes					Yes			Only 3.2% of participants (boys: 4% vs. girls: 2.2%) met all three 24‐Hour Movement Behavior Guidelines, while 21.9% met none. Compared to those meeting all three, participants who met none had 2.62 times higher odds of depressive symptoms and 2.32 times higher odds of anxiety.	104
The neighbourhood social environment correlates with meeting 24-h movement behaviour recommendations in females: a cross-sectional study using the 2019 National Survey of Children’s Health	Burns et al.	2021	United States of America	High-income	Region of the Americas (AMR)	Very High	Applied Physiology, Nutrition, and Metabolism	21259	Predominant age group = 6-12 years	Nationally representative	Subjective	Subjective	Subjective	Cross-sectional	Yes		Yes						Only 12.5% of participants met all the 24‐hour movement behavior recommendations. In the full sample, knowing where to go for help was associated with a 2.05 times higher probability of meeting the recommendations, and having a safe school environment was associated with a 1.90 times higher probability; these associations remained significant among females.	105
Association between Physical Activity, Sedentary Behaviors, Sleep, Diet, and Adiposity among Children and Adolescents in China	Ding et al.	2021	China	Upper-middle-income	Western Pacific Region (WPR)	High	Obesity Facts	28048	Mean age = 12.0 years	Nationally representative	Subjective	Subjective	Subjective	Cross-sectional	Yes				Yes				Overall, 12.5% of participants met the physical activity, sleep, and sedentary behavior recommendations. Participants who met one or more guidelines had lower odds of overweight and obesity than those who met none, with the odds decreasing as the number of guidelines met increased.	106
Few Canadian children and youth were meeting the 24-hour movement behaviour guidelines 6-months into the COVID-19 pandemic: Follow-up from a national study	Moore et al.	2021	Canada	High-income	Region of the Americas (AMR)	Very High	Applied Physiology, Nutrition, and Metabolism	T2 = 1568	Mean age, T2 = 11.6 years	Nationally representative	Subjective	Subjective	Subjective	Cross-sectional	Yes		Yes						During the second wave, 4.5% of children(5-11 Years) (4.6% girls, 4.3% boys) and 1.9% of youth (12-17 Years) (1.3% girls, 2.4% boys) met the movement guidelines, yielding an overall compliance rate of 3.1%. In the first wave, 4.8% of children (2.8% girls, 6.5% boys) and 0.6% of youth (0.8% girls, 0.5% boys) met the combined guidelines, or 2.6% overall. Parental support was positively correlated w…	107
Typologies of Family Functioning and 24-h Movement Behaviors	Guerrero et al.	2021	United States of America	High-income	Region of the Americas (AMR)	Very High	International Journal of Environmental Research and Public Health	10712	Mean age = 9.91 years	Nationally not representative	Subjective	Subjective	Subjective	Cross-sectional			Yes						Compared to children from families with high acceptance, high monitoring, and low conflict (P1), those from families with H-acceptance, M-monitoring, M-conflict (P2) had 46% lower odds, those with H-acceptance, M-monitoring, H-conflict (P3) had 72% lower odds, those with L-acceptance, L-monitoring, M-conflict (P4) had 76% lower odds, and those with M-acceptance, L-monitoring, H-conflict (P5) had …	173
Meeting 24-h Movement Guidelines is Related to Better Academic Achievement: Findings from the YRBS 2019 Cycle	Liu et al.	2021	United States of America	High-income	Region of the Americas (AMR)	Very High	Internationa Journal of Mental Health Promotion	9217	Mean age = 15.7 years	Nationally representative	Subjective	Subjective	Subjective	Cross-sectional	Yes						Yes		Only 2.8% of adolescents met all the 24-hour movement behavior guidelines, while 42.6% met none. Compared to those who met none, adolescents who met all three guidelines had 2.01 times higher odds of reporting first-class academic achievement. In sex-specific analyses, boys who met all guidelines had 2.05 times higher odds and girls had 2.26 times higher odds of first-class academic achievement. …	108
Is adherence to the 24-Hour Movement Guidelines associated with Mediterranean dietary patterns in adolescents?	Angel et al.	2022	Spain	High-income	European Region (EUR)	Very High	Appetite	1391	Mean age = 13.08 years	Nationally not representative	Subjective	Subjective	Subjective	Cross-sectional	Yes				Yes				Overall, 9.9% of participants did not meet any recommendation, while 5.6% met all three 24‐Hour Movement Guidelines. Adolescents meeting all three guidelines showed higher adherence to the Mediterranean diet (β = 1.33) and were more likely to consume fruit and vegetables once a day, fish regularly, and eat cereal or grains for breakfast, while being less likely to consume commercially baked goods…	109
24‑h movement behaviours in Spanish youth before and after 1‑year into the covid‑19 pandemic and its relationship to academic performance	Tapia‑Serrano et al.	2022	Spain	High-income	European Region (EUR)	Very High	Scientific Reports	T1 = 844, T2 = 501	Mean age: T1 = 13.12 years, T2 = 14.39 years	Nationally not representative	Subjective	Subjective	Subjective	Cross-sectional	Yes						Yes		One year into the COVID-19 pandemic, only 0.2% of participants met all three 24‐Hour Movement Guidelines, compared to 3.3% before the pandemic. In contrast, the proportion not meeting any of the guidelines increased significantly from 28.9% pre-pandemic to 66.3% one year into the pandemic.	110
Meeting 24 h Movement Guidelines and Health-Related Quality of Life in Youths during the COVID-19 Lockdown	López-Gil et al.	2022	Spain, Brazil	High-income	European Region (EUR)	Very High	Applied Sciences	604	Mean age = 12.1 years	Nationally not representative	Subjective	Subjective	Subjective	Cross-sectional	Yes				Yes	Yes			Only 3.5% of participants met all three 24‐hour movement guidelines. Compared to those meeting all three, participants who met fewer guidelines had a higher likelihood of feeling worried, sad, or unhappy during the COVID-19 lockdown, and they reported lower overall health-related quality of life.	111
The Combinations of Physical Activity, Screen Time, and Sleep, and Their Associations with Self-Reported Physical Fitness in Children and Adolescents	Chen et al.	2022	China	Upper-middle-income	Western Pacific Region (WPR)	High	International Journal of Environmental Research and Public Health	2407	Mean age = 13.82 years	Nationally not representative	Subjective	Subjective	Subjective	Cross-sectional	Yes				Yes				Only 0.9% of participants met the 24‐hour movement guidelines, while 36% met none. Meeting all the guidelines was associated with significantly better general physical fitness, cardiorespiratory fitness, and muscular strength compared to those meeting none.	112
Physical activity, screen time, and sleep: do German children and adolescents meet the movement guidelines?	Hansen et al.	2022	Germany	High-income	European Region (EUR)	Very High	European Journal of Pediatrics	15786	Mean age = 13 years	Nationally representative	Subjective	Subjective	Subjective	Cross-sectional	Yes		Yes						Among respondents, 9.7% met all three guidelines, with the highest prevalence among 9- to 10-year-olds (23%) and only 1.7% among 16- to 18-year-olds. Approximately 25% did not meet any of the guidelines. Adherence with all three behaviours was associated with younger age, male gender, higher self-reported socioeconomic status, and school type, as well as with better subjective school performance,…	114
Prevalence and correlates of meeting physical activity, screen time, and sleep duration guidelines among Brazilian adolescents: findings from ERICA	Schaan et al.	2022	Brazil	Upper-middle-income	Region of the Americas (AMR)	High	Applied Physiology, Nutrition, and Metabolism	58535	Mean age = 14.4 years	Nationally representative	Subjective	Subjective	Subjective	Cross-sectional	Yes		Yes						Only 8.7% of adolescents met all three movement guidelines (girls: 6.8%; boys: 10.6%), while 19.4% met none. Additionally, male sex, being 14–15 years old, having black or brown skin, attending school in the afternoon, and living in the less developed Northern and Northeastern regions were linked with a higher prevalence of meeting all three guidelines.	115
Prevalence and correlates of compliance with 24-h movement guidelines among children from urban and rural Kenya—The Kenya-LINX project	Swindell et al.	2022	Kenya	Lower-middle-income	African Region (AFR)	Medium	Plos One	539	Mean age = 11.1 years	Nationally not representative	Objective	Subjective	Objective	Cross-sectional	Yes		Yes						Overall, only 7% of children met the combined movement guidelines, with higher compliance in rural areas (10%) compared to urban areas (5%). The likelihood of meeting the guidelines decreased with age, while children who could swim and those who did not engage in screen time before school were more likely to meet the recommendations.	117
Impact of Virtual vs. In-Person School on Children Meeting the 24-h Movement Guidelines during the COVID-19 Pandemic	Pfledderer et al.	2022	United States of America	High-income	Region of the Americas (AMR)	Very High	International Journal of Environmental Research and Public Health	690	K-5th grades (Elementary School)	Nationally not representative	Objective	Subjective	Objective	Cross-sectional	Yes		Yes						elementary-age children met all the movement behaviours guidelines on a significantly higher proportion of days during in-person schooling than during virtual schooling. For example, in Kindergarten, children met the guidelines on 26.0% of days in-person versus 10.2% during virtual classes, with similar trends observed across grades. Overall, the odds of meeting the 24‐hour movement guidelines we…	118
Associations between 24-h movement behaviors and self-rated health: a representative sample of school-aged children and adolescents in Okinawa, Japan	Kyan et al.	2022	Japan	High-income	Western Pacific Region (WPR)	Very High	Public Health	6768	Predominant age group = 13-14 years	Nationally not representative	Subjective	Subjective	Subjective	Cross-sectional	Yes				Yes	Yes			Elementary school students showed a higher rate of non-adherence (39.2%) compared to junior high school students (10.4%), with only 2.4% of elementary students versus 4.7% of junior high students meeting all three recommendations. Moreover, among junior high students, meeting all three recommendations was strongly associated with a high prevalence of good health, with an odds ratio of 5.29 compar…	119
Relationship of 24-Hour Movement Behaviors with Weight Status and Body Composition in Chinese Primary School Children: A Cross-Sectional Study	Zhou et al.	2022	China	Upper-middle-income	Western Pacific Region (WPR)	High	International Journal of Environmental Research and Public Health	978	Mean age = 9.1 years	Nationally not representative	Subjective	Subjective	Subjective	Cross-sectional	Yes				Yes				Overall, 26.1% of participants met all three behavioral recommendations, while only 5.9% met none. Those who met all three guidelines had a 37% lower likelihood of being overweight or obese compared to those who did not meet them.	118
Impact of the COVID-19 virus outbreak on 24-h movement behaviours among children in Saudi Arabia: A cross-sectional survey	Alanazi et al.	2022	Saudi Arabia	High-income	Eastern Mediterranean Region (EMR)	Very High	Child: Care, Health and Development	1021	Mean age = 8.5 years	Nationally not representative	Subjective	Subjective	Subjective	Cross-sectional	Yes		Yes						Only 3.4% of Saudi children met all components of the 24‐hour movement guidelines, with a slightly higher prevalence among girls (3.8%) than boys (2.7%). Interestingly, children of older parents, as well as those with lower parental education levels and monthly incomes, were more likely to meet all the guidelines.	120
24-Hour movement behaviours and COVID-19 among children in the Kingdom of Saudi Arabia: A repeat cross-sectional study	Alanazi et al.	2022	Saudi Arabia	High-income	Eastern Mediterranean Region (EMR)	Very High	Sports Medicine and Health Science	1045	Mean age = 8.7 years	Nationally not representative	Subjective	Subjective	Subjective	Cross-sectional	Yes								At follow-up, only 1.8% of children met all components of the 24‐hour movement guidelines, compared to 3.4% at Time 1. Overall, the proportion of children meeting the combined guidelines significantly decreased from Time 1 to Time 2.	122
Adherence to Combined Healthy Movement Behavior Guidelines among Adolescents: Effects on Cardiometabolic Health Markers	Guedes et al.	2022	Brazil	Upper-middle-income	Region of the Americas (AMR)	High	International Journal of Environmental Research and Public Health	306	Mean age = 16.34 years	Nationally not representative	Subjective	Subjective	Subjective	Cross-sectional	Yes				Yes				Only 4.8% of adolescents met all three healthy movement behavior guidelines, while 9.3% met none. There were no significant differences between boys and girls in overall compliance. Adolescents who did not meet any guidelines were twice as likely to have higher cardiometabolic risk compared to those who met all three.	17
Movement and Play Behaviors of Egyptian Children After Covid-19 Pandemic Restrictions: Cross-Sectional Study	Riad et al.	2022	Egypt	Lower-middle-income	Eastern Mediterranean Region (EMR)	High	The Egyptian Journal of Hospital Medicine	400	Mean age = 8.08 years	Nationally not representative	Subjective	Subjective	Subjective	Cross-sectional	Yes								Overall, only 2.3% of screened children fulfilled the 24‐hour combined movement behavior criteria, with 2.5% of 5- to 9-year-olds meeting the criteria compared to 1.7% of 10- to 14-year-olds.	123
Association of Adolescent Bullying Victimization with Meeting 24‑hour Movement Behavior Recommendations: A Cross‑Sectional Study Using the Combined 2015–2019 Youth Risk Behavior Survey	Fu et al.	2022	United States of America	High-income	Region of the Americas (AMR)	Very High	Journal of Science in Sport and Exercise	43847	Mean age = 16 years	Nationally representative	Subjective	Subjective	Subjective	Cross-sectional	Yes					Yes			Approximately 4.6% of the full sample met the recommendations for all three 24‐hour movement behaviors.	124
The Association of Soft Drink Consumption and the 24-Hour Movement Guidelines with Suicidality among Adolescents of the United States	Liu et al.	2022	United States of America	High-income	Region of the Americas (AMR)	Very High	Nutrients	73074	Grades 9-12	Nationally representative	Subjective	Subjective	Subjective	Cross-sectional	Yes					Yes			Overall, only 3.1% of adolescents met all the recommendations (4.3% of boys and 1.9% of girls). Adolescents who did not meet all the recommendations had significantly higher risks of suicidal ideation and suicide plans, about 1.7 times and 1.8 times higher, respectively, compared with those who met all the guidelines.	125
Associations between 24-h Movement Behavior and Internet Addiction in Adolescents: A Cross-Sectional Study	Ma et al.	2022	China	Upper-middle-income	Western Pacific Region (WPR)	High	International Journal of Environmental Research and Public Health	2045	4th-5th grade elementary school sctudents	Nationally not representative	Subjective	Subjective	Subjective	Cross-sectional	Yes					Yes			Overall, 25.3% of children did not meet any of the recommended activity behavior guidelines, while only 3.2% met all three. Additionally, children and adolescents who did not meet all three guidelines had an 8.44 times higher likelihood of Internet addiction compared to those who did meet these recommendations,	127
Association between the 24-hour movement guidelines and executive function among Chinese children	Zeng et al.	2022	China	Upper-middle-income	Western Pacific Region (WPR)	High	BMC Public Health	376	Mean age = 9.17 years	Nationally not representative	Objective	Subjective	Subjective	Cross-sectional	Yes					Yes			Overall, 10.1% of participants met all three recommendations, with 16.4% of boys and 3.3% of girls doing so. In contrast, those who did not meet any recommendations showed significantly lower scores in Completed Categories and Shifting Efficiency, and higher scores in Non-Preservative Errors, indicating inferior global performance, reduced cognitive flexibility, and lower efficiency in rule disco…	38
Canadian 24-h Movement Guidelines, Life Stress, and Self-Esteem Among Adolescents	Sampasa-Kanyinga et al.	2022	Canada	High-income	Region of the Americas (AMR)	Very High	Frontiers in Public Health	6932	Mean age = 15.2 years	Nationally not representative	Subjective	Subjective	Subjective	Cross-sectional	Yes					Yes			Overall, 3.5% of participants met all three recommendations, while 44.5% met none. Moreover, adherence among boys was significantly higher than among girls. Meeting all three was associated with lower life stress (and higher self-esteem compared to meeting none. A clear dose-response gradient was observed, with greater numbers of recommendations met corresponding to lower life stress and higher s…	128
Association between air pollution and 24-h movement behaviours in a representative sample of Spanish youth	Lopez-Gil et al.	2022	Spain	High-income	European Region (EUR)	Very High	Environmental Research	4378	Predominant age group = 6-12 years	Nationally representative	Subjective	Subjective	Subjective	Cross-sectional	Yes		Yes						Overall, 10.7% of young people met the 24‐hour movement guidelines. The prevalence of meeting all three recommendations was highest in areas with low air pollution (14.2%), followed by medium (10.6%) and high (7.6%) air pollution. Additionally, compared with those living in low air pollution areas, individuals in medium and high air pollution areas had lower odds of meeting the guidelines (with o…	129
Meeting 24-h movement guidelines: Prevalence, correlates, and associations with socioemotional behavior in Spanish minors	Lopez-Gil et al.	2022	Spain	High-income	European Region (EUR)	Very High	Scandinavian Journal of Medicine & Science in Sports	3772	Predominant age group = 6-12 years	Nationally representative	Subjective	Subjective	Subjective	Cross-sectional	Yes		Yes			Yes			Overall, 13.5% of participants met all three movement guidelines; compared to those meeting all three, participants meeting two, one, or none had progressively higher odds of socioemotional problems (with odds ratios of 1.42, 1.50, and 1.92, respectively). Additionally, adherence to all three guidelines was more likely among children, those with higher socioeconomic status, higher human developme…	130
Meeting 24-Hour Movement and Dietary Guidelines: Prevalence, Correlates and Association with Weight Status among Children and Adolescents: A National Cross-Sectional Study in China	Yang et al.	2022	China	Upper-middle-income	Western Pacific Region (WPR)	High	Nutrients	34887	Mean age = 11.42 years	Nationally representative	Subjective	Subjective	Subjective	Cross-sectional	Yes		Yes		Yes				Only 2.1% of children met the full 24‐hour movement guidelines, with significant differences observed by sex and age. Grade, sex, residence, mother’s age, and father’s education level were all significant correlates. Additionally, children who met only the sleep guideline had a higher risk of underweight compared to those meeting all three, while those who met only the physical activity or screen…	131
Weight status and meeting the physical activity, sleep, and screen-time guidelines among Texas children: results from a population based, cross-sectional analysis	Bejarano et al.	2022	United States of America	High-income	Region of the Americas (AMR)	Very High	BMC Pediatrics	320005	2nd grade (7-9 years)	Nationally not representative	Subjective	Subjective	Subjective	Cross-sectional	Yes		Yes						A greater proportion of healthy weight children (9.9% overall; 8.3% of girls and 11.3% of boys) met all three guidelines concurrently compared to thin (3.3%), overweight (5.7%), obese (3.5%), and morbidly obese (1.0%) children. In adjusted analyses, children who were thin, overweight, obese, or morbidly obese had lower odds of meeting all three guidelines compared to healthy weight children.	132
Sociodemographic diferences in 24-hour time-use behaviours in New Zealand children	Hedayatrad et al.	2022	New Zealand	High-income	Western Pacific Region (WPR)	Very High	International Journal of Behavioral Nutrition and Physical Activity	623	Mean age = 7.8 years	Nationally not representative	Objective	Objective	Objective	Cross-sectional	Yes		Yes						Overall, 10.6% of children met the combined 24‐hour Movement Guidelines. In addition, child ethnicity and mother’s education were significantly associated with adherence to these guidelines.	133
Moderate–Vigorous Physical Activity, Screen Time and Sleep Time Profiles: A Cluster Analysis in Spanish Adolescents	Sanz-Martín et al.	2023	Spain	High-income	European Region (EUR)	Very High	International Journal of Environmental Research and Public Health	663	Mean age = 14.05 years	Nationally not representative	Subjective	Subjective	Subjective	Cross-sectional	Yes								Only 28.21% of young people met the recommendations for 24-hour movement behaviours guidelines. Moreover, adherence to these guidelines varied significantly according to both the sex and grade level of the adolescents.	134
Identifying Risk Profiles for Nonadherence to the 24-Hour Movement Guidelines for Children and Youth 6 Months Into the COVID-19 Pandemic	Guerrer et al.	2023	Canada	High-income	Region of the Americas (AMR)	Very High	Pediatric Exercise Science	1143	Predominant age group = 12-17 years	Nationally representative	Subjective	Subjective	Subjective	Cross-sectional	Yes		Yes						Only 3.8% of children and youth met all three movement behavior recommendations. The analysis showed that the strongest predictor of meeting all three was the parental perceived capability to restrict screen time, followed by the use of online resources to support movement behaviors and changes in the time spent outdoors. For example, among children whose parents reported high capability to restr…	135
Proportion of Chinese Children and Adolescents Meeting 24-Hour Movement Guidelines and Associations with Overweight and Obesity	Sun et al.	2023	China	Upper-middle-income	Western Pacific Region (WPR)	High	International Journal of Environmental Research and Public Health	440	Mean age = 12.5 years	Nationally not representative	Objective	Subjective	Subjective	Cross-sectional	Yes				Yes				Overall, 7.3% of Chinese children and adolescents met the overall 24‐Hour Movement Guidelines, with boys showing a higher prevalence (11.8%) than girls (3.4%) and a noticeable decline with increasing age. Moreover, compared to those who met none of the guidelines, the odds of being overweight or obese were lower among those who met one (OR = 0.51), two (OR = 0.32), and all three (OR = 0.23) guide…	20
Survey of the Adequacy of Brazilian Children and Adolescents to the 24-Hour Movement Guidelines before and during the COVID-19 Pandemic	Molleri et al.	2023	Brazil	Upper-middle-income	Region of the Americas (AMR)	High	International Journal of Environmental Research and Public Health	162	Mean age = 11.27 years	Nationally not representative	Subjective	Subjective	Subjective	Cross-sectional	Yes								Before the pandemic, 39.5% of children aged 6 to 17 met the guidelines, but during the pandemic this dropped dramatically to 4.94%, a difference that was statistically significant	136
Adherence to 24-h movement guidelines and cognitive difficulties in adolescents	Lu et al.	2023	United States of America	High-income	Region of the Americas (AMR)	Very High	Complementary Therapies in Clinical Practice	6032	Predominant age = 16 years	Nationally representative	Subjective	Subjective	Subjective	Cross-sectional	Yes					Yes			Only 2.9% of adolescents met all the 24‐hour movement guidelines, while 43.7% met none. Compared to those who did not meet any guidelines, adolescents meeting all three were 3.38 times more likely to report no cognitive difficulties	39
The Associations between Meeting 24-Hour Movement Guidelines (24-HMG) and Mental Health in Adolescents—Cross Sectional Evidence from China	Luo et al.	2023	China	Upper-middle-income	Western Pacific Region (WPR)	High	International Journal of Environmental Research and Public Health	9420	Mean age = 14.53 years	Nationally representative	Subjective	Subjective	Subjective	Cross-sectional	Yes					Yes			Overall, only 0.71% of adolescents met all three recommendations (1.03% for boys and 0.33% for girls), while 28.70% met none. Meeting all three guidelines was associated with a significantly lower risk of anxiety and depression in adolescents.	18
Combinations of physical activity, screen time and sleep, and their association with subjective wellbeing in children	Sun et al.	2023	China	Upper-middle-income	Western Pacific Region (WPR)	High	Complementary Therapies in Clinical Practice	1098	Mean age = 11.6 years	Nationally not representative	Subjective	Subjective	Subjective	Cross-sectional	Yes					Yes			Only 1.5% of study participants met all three guidelines and 30% met none. Meeting all three was associated with 2 times better subjective wellbeing compared to meeting none. Moreover, a dose-response relationship was observed, with subjective wellbeing improving as the number of guidelines met increased	137
Differential Associations Between Meeting 24-Hour Movement Guidelines With Mental Wellbeing and Mental Illness Among Chinese Adolescents	Liang et al.	2023	China	Upper-middle-income	Western Pacific Region (WPR)	High	Journal of Adolescent Health	67281	Mean age = 13 years	Nationally not representative	Subjective	Subjective	Subjective	Cross-sectional	Yes					Yes			Only 1.7% of participants met recommendations for all three behaviors, while 28.7% met none. Compared with meeting no recommendations, meeting all three were significantly associated with better mental well-being and experienced lower severity of mental illness. Moreover, the relationship between the number of recommendations met and both mental well-being and mental illness indicators demonstrat…	138
Association Between 24-Hour Movement Guideline and Physical, Verbal, and Relational Forms of Bullying Among Chinese Adolescents	Chen et al.	2023	China	Upper-middle-income	Western Pacific Region (WPR)	High	Asia Pacific Journal of Public Health	67821	Mean age = 13.04 years	Nationally not representative	Subjective	Subjective	Subjective	Cross-sectional						Yes			Only 1.7% of participants met all three recommendations, with 2.2% of males and 1.1% of females meeting all three, while 28.7% met none. Compared with those meeting no recommendations, participants who met all three were 36% less likely to be physical victims, 66% less likely to be physical perpetrators, and 81% less likely to be bully-victims. Similarly, in terms of verbal bullying, those meetin…	177
Adherence to 24-h movement behaviour guidelines in families with multiple children	Tooth et al.	2023	Australia				Child: care, health and development	4064	7.2 years	Nationally representative	Subjective	Subjective	Subjective	Cross-sectional	Yes		Yes						Overall, 8% of families had children meeting all 24‐hour movement guidelines, while 7% had children meeting none. Compared to families with children in different age‐based sleep guideline categories, families with children in the same age‐based sleep guideline category had nearly double the odds of having all children meet the guidelines	139
Compliance with the 24‑h Movement Guidelines for Portuguese children: diferences between boys and girls	Martins et al.	2024	Portugal				Scientific Reports	1351	7.65 years	Nationally not representative	Subjective	Subjective	Subjective	Cross-sectional	Yes								Only 3.7% of children met all three 24‐hour Movement Guidelines, while 11.9% met none. There were no significant sex differences, as 4.1% of boys and 3.3% of girls met all three guidelines.	140
24-hour movement behaviours and self-rated health in Chinese adolescents: a questionnaire-based survey in Eastern China	Shi et al.	2023	China				PeerJ Life and Environment	2407	10-17 years	Nationally not representative	Subjective	Subjective	Subjective	Cross-sectional	Yes				Yes	Yes			Only 0.9% of adolescents met all three recommendations, while 36% met none. Adolescents adhering to all three recommendations was associated with nearly a 12 times higher likelihood of reporting better self-rated health compared to meeting none.	142
What is the role of adherence to 24-hour movement guidelines in relation to physical fitness components among adolescents?	Tapia-Serrano et al.	2023	Spain				Scandinavian Journal of Medicine & Science in Sports	1276	13.07 years	Nationally not representative	Subjective	Subjective	Subjective	Cross-sectional	Yes				Yes				Only 5.7% of participants met all three recommendations, while 9.9% met none. Compared with those who met none, participants who met all three 24‐hour movement guidelines were about 3.3 times more likely to have high or very high cardiorespiratory fitness, nearly twice as likely to excel in the standing long jump, about twice as likely to demonstrate superior muscular fitness, and roughly twice a…	143
Trends in adherence to the 24-h movement guidelines among US adolescents from 2011 to 2019: Evidence from repeated cross-sectional cycles of the Youth Risk Behavior Surveillance System	Chen et al.	2024	United States of America				Scandinavian Journal of Medicine & Science in Sports	62589	14-17 years	Nationally representative	Subjective	Subjective	Subjective	Cross-sectional	Yes	Yes							Overall, 3.3% of adolescents met the 24‐hour movement guidelines. There was a clear downward trend in adherence from 3.6% in 2011 to 2.6% in 2019, with similar declines seen among females and Black/African American adolescents.	144
Association between meeting 24-h movement guidelines and academic performance in a sample of 67,281 Chinese children and adolescents	Chen et al.	2024	China				European Journal of Sport Science	67281	13 years	Nationally not representative	Subjective	Subjective	Subjective	Cross-sectional	Yes						Yes		Overall, 1.7% of participants met all three guidelines, while 28.7% met none. Meeting all three was associated with better academic performance in Chinese (1.56 times more likely), Math (1.51 times more likely), and English (1.73 times more likely) compared to meeting none. For primary school students, a higher number of guidelines met was linked to progressively better performance across all sub…	145
Regional Socioeconomic Deprivation in Germany and Adherence to the 24-h Movement Guidelines among Children and Adolescents	Suchert et al.	2023	Germany				Children	17433	13.1 years	Nationally not representative	Subjective	Subjective	Subjective	Cross-sectional	Yes		Yes						Only 2.3% of students met all guidelines, while nearly half (48.7%) met none. Students from the most deprived communities were half as likely to meet all three guidelines compared to those from the most affluent regions. students who met all three guidelines were significantly more likely to be male, younger, and to report a higher perceived social status compared to those who did not meet all th…	146
24-hour movement guidelines and weight status among preschool-aged children in Bangladesh: A community-level cross-sectional study	Hossain et al.	2023	Bangladesh				Brain and Behavior	585	5.5 years	Nationally not representative	Subjective	Subjective	Subjective	Cross-sectional	Yes		Yes		Yes				Overall, 15% of children met all three 24‐hour movement behavior guidelines, with only minor, non-significant differences observed between boys and girls. Notably, children attending Noorani (Islamic) schools were twice as likely to meet all three recommendations compared to those in secular schools. Additionally, adherence to all three guidelines was not associated with overweight or obesity.	147
Association between meeting the 24-h movement guidelines and psychosocial health in children: A cross-sectional study	Bao et al.	2023	China				Child: care, health and development	2005	9.83 years	Nationally not representative	Subjective	Subjective	Subjective	Cross-sectional	Yes					Yes			Overall, 10.2% of participants met all three 24‐hour movement recommendations. Meeting all three guidelines was associated with fewer total difficulties, including reduced emotional symptoms, conduct problems, hyperactivity, and peer problems. Additionally, there was a dose‐response relationship, meaning that the more recommendations children met, the better their psychosocial health, particularl…	41
Adherence to 24-h movement guidelines in Spanish schoolchildren and its association with insulin resistance: a cross-sectional study	Salas-González et al.	2023	Spain				Frontiers in Public Health	839	10.1 years	Nationally not representative	Subjective	Subjective	Subjective	Cross-sectional	Yes				Yes				Overall, 17.6% of participants met all three 24‐hour movement guidelines (15.2% of girls and 20.2% of boys), while 9.1% met none. Meeting one or none of the recommendations was associated with a 2.15 times higher risk of insulin resistance compared to meeting two or three recommendations, with an even higher risk observed in girls (2.80 times higher).	149
Sexual identity-behavior discordance and meeting 24-hour movement behavior recommendations in adolescents	Burns et al.	2021	United States of America				Journal of LGBT Youth	19688	Adolescents	Nationally representative	Subjective	Subjective	Subjective	Cross-sectional	Yes		Yes						Overall, only 4.4% of participants met all three 24-hour movement behaviours recommendations.	151
Association between meeting the 24-hour movement guideline and anxiety status in Chinese school-aged adolescents	Zhou et al.	2024	China				Environment and Social Psychology	670	13.57 years	Nationally not representative	Subjective	Subjective	Subjective	Cross-sectional	Yes					Yes			Only 2.1% of participants met all three 24‐hour movement guidelines, while 26.0% met none. Not meeting any of the guidelines was associated with more than three times the likelihood of experiencing anxiety compared to those who met the guidelines.	152
Associations between meeting 24-hour movement guidelines and myopia among school-aged children: A cross-sectional study	Zhao et al.	2023	China				Complementary Therapies in Clinical Practice	1423	8.69 years	Nationally not representative	Subjective	Subjective	Subjective	Cross-sectional	Yes				Yes				Only 4.92% of children met all three 24-hour movement behavior guidelines. Meeting all three guidelines was associated with a 60% lower risk of myopia compared to meeting none. Additionally, a greater number of guidelines met was linked to a reduced risk of myopia.	153
Association Between Combinations of 24-Hour Movement Behaviors and Depression Among Adolescents — Inner Mongolia Autonomous Region, China, 2019–2021	Yuan et al.	2023	China				China CDC Weekly	238440	13-18 years	Nationally not representative	Subjective	Subjective	Subjective	Cross-sectional	Yes					Yes			Across three cross-sectional surveys in 2019, 2020, and 2021, only 1.2%, 1.2%, and 2.3% of adolescents, respectively, met all three recommended 24-hour movement guidelines. In general, higher adherence to these guidelines was associated with lower rates of depression. Specifically, in 2019, adolescents who met none of the guidelines were 1.74 times more likely to report depression compared to tho…	154
Environmental tobacco smoke exposure and 24-h movement guidelines in Spanish young people	López-Gil et al.	2023	Spain				Translational Pediatrics	4378	74.9% 5-14 years	Nationally representative	Subjective	Subjective	Subjective	Cross-sectional	Yes		Yes						Overall, 7.3% of the young population met all three 24‐hour movement guidelines. Additionally, only 6.9% of those exposed to environmental tobacco smoke met all three guidelines, compared to 12.5% of those not exposed. Participants exposed to environmental tobacco smoke were 37% less likely to meet all three guidelines.	155
Meeting the Canadian 24-Hour Movement Guidelines and physical-mental comorbidity among Chinese children and adolescents: Prevalence, associations, and the population impacts	Sun et al.	2024	China				Journal of Psychosomatic Research	21061	15 years	Nationally not representative	Subjective	Subjective	Subjective	Cross-sectional	Yes				Yes	Yes			Only 3.8% of children met all three recommendations, while 17.0% met none. Meeting more recommendations was associated with lower physical–mental comorbid risks, a dose–response relationship that was particularly strong among primary school students (with those meeting all three having 68% lower odds of comorbidity). At the population level, about 42.1% of comorbid cases were attributable to non-…	156
24-H movement behaviors and visual impairment among Chinese adolescents with and without obesity	Luo et al.	2024	China				Complementary Therapies in Clinical Practice	9286	14.53 years	Nationally representative	Subjective	Subjective	Subjective	Cross-sectional	Yes				Yes				Overall, 28.75% of participants did not comply with any of the 24‐hour movement behaviors guidelines, while only 0.71% followed all three. Adherence to these guidelines was not significantly associated with visual impairment in adolescents compared to non-adherence.	157
Is meeting with the 24-h movement recommendations linked with suicidality? Results from a nationwide sample of 44,734 U.S. adolescents	López-Gil et al.	2024	United States of America				Journal of Affective Disorders	44734	Adolescents	Nationally representative	Subjective	Subjective	Subjective	Cross-sectional	Yes					Yes			Overall, only 2.1% of participants met all three 24-hour movement recommendations. Adolescents who met all three recommendations were 51% less likely to experience suicidal ideation, 49% less likely to engage in suicide planning, and 34% less likely to attempt suicide compared to those who did not meet all recommendations. Additionally, younger adolescents, female adolescents, and adolescents fro…	158
Secular trends in the prevalence of meeting 24-hour movement guidelines among U.S. adolescents: evidence from NHANES 2007–2016	Liu et al.	2024	United States of America				Frontiers in Public Health	2273	16-19 years	Nationally representative	Subjective	Subjective	Subjective	Cross-sectional	Yes	Yes							Overall, 24.5% of participants met all three 24-hour movement recommendations, while 6.5% met none. A higher proportion of boys (29.3%) met all three recommendations compared to girls (18.7%). The prevalence of meeting all three recommendations declined from 24.9% in the 2007–2008 cycle to 19.2% in the 2015–2016 cycle, reflecting a 5.7% decrease. Subgroups with the highest prevalence of adherence…	159
Adherence to 24-Hour Movement Guidelines in Relation to the Risk of Overweight and Obesity Among Children and Adolescents	Huang et al.	2023	China				Journal of Adolescent Health	1382	10.3 years	Nationally not representative	Subjective	Subjective	Subjective	Cross-sectional	Yes				Yes				The percentage of participants meeting exactly all three 24-hour movement guidelines was 6.2%. The prevalence of adherence to all recommendations declined from 9.6% in 2004 to 3.4% in 2015, while the proportion of participants not meeting any guidelines increased from 2.9% to 9.8% over the same period. Compared to those who did not adhere to any of the guidelines, participants who met all three r…	160
Adherence to 24-hour movement guidelines and their association with depressive symptoms in adolescents: Evidence from Bangladesh	Khan et al.	2024	Bangladesh				Sports Medicine and Health Science	312	13-17 years	Nationally not representative	Subjective	Subjective	Subjective	Cross-sectional	Yes					Yes			The percentage of adolescents meeting all three recommendations was 2.2%, while about half did not meet any. Adolescents who met two or three recommendations had a 62% lower likelihood of experiencing depressive symptoms compared to those who did not meet any recommendations.	161
Associations between meeting 24-hour movement guidelines and mental well-being among Chinese adolescents in high-density cities	He et al.	2023	China				Asian Journal of Sport and Exercise Psychology	816	14.77 years	Nationally not representative	Subjective	Subjective	Subjective	Cross-sectional						Yes			There was a positive association between the number of guidelines met and mental well-being. Adolescents who met all three guidelines had mental well-being scores that were 12.5 times higher compared to those who did not meet any guidelines.	175
Associations between combinations of 24‐h movement behaviors and physical fitness among Chinese adolescents: Sex and age disparities.	Cai et al.	2023	China				Scandinavian Journal of Medicine & Science in Sports	135852	13-22 years	Nationally representative	Subjective	Subjective	Subjective	Cross-sectional	Yes				Yes				Among 13- to 17-year-olds, 14.0% did not meet any guidelines, while only 3.7% met all three. A stronger dose–response relationship between the number of guidelines met and physical fitness index (PFI) was observed in boys aged 16–18 years compared to those aged 13–15 years . Specifically, meeting the MVPA, recreational screen time, and sleep guidelines together was associated with 1.81 times high…	162
Proportion and Correlates of Children in the US-Affiliated Pacific Region Meeting Sleep, Screen Time, and Physical Activity Guidelines	Ryan et al.	2024	United States of America				Journal of Physical Activity and Health	1192	5-8 years	Nationally not representative	Objective	Subjective	Objective	Cross-sectional	Yes		Yes						Twenty-seven percent of children met all integrated guidelines. Females were 1.5 times more likely to meet all recommendations than males. Children aged 8 years were 57% less likely to meet all recommendations compared to those aged 5 years. Those living in lower-middle-income jurisdictions were 2.3 times more likely to meet all recommendations compared to those from high-income jurisdictions. Ov…	163
Compliance with the 24-h movement behaviors guidelines among urban and rural Brazilian preschoolers	Martins et al.	2024	Brazil				American Journal of Human Biology	134	5 years	Nationally not representative	Objective	Subjective	Subjective	Cross-sectional	Yes								Among 5-year-old children, none of the urban children met all three recommendations, while only 9.1% of children in rural areas did.	164
School-aged children’s movement behaviours and subjective health complaints in Japan: a cross-sectional study during COVID-19 pandemic-related school closures and after school reopenings	Kasai et al.	2024	Japan				BMC Public Health	1535 and 1125	6-12 years	Nationally not representative	Subjective	Subjective	Subjective	Cross-sectional	Yes				Yes				During school closure, 3.9% of boys adhered to all three movement behaviors, while 4.8% adhered during school reopening. Among girls, 2.9% adhered during school closure, and 3.3% adhered during school reopening. Those adhering to all three recommendations were more likely to be at low risk for symptoms related to physical and mental pain, fatigue, irritability, and lethargy compared to meeting no…	165
Thai Preschoolers’ movement behaviors outside kindergarten: prevalence of meeting individual and integrated movement guidelines	Amornsriwatanakul et al.	2024	Thailand				Pediatric Research	764	5-6 years	Nationally not representative	Subjective	Subjective	Subjective	Cross-sectional	Yes		Yes						14.6% of children met the integrated movement guidelines, while 10.8% did not meet any of the three guidelines. Age was negatively associated with meeting the integrated movement guidelines, meaning that older children were less likely to meet the recommended guidelines.	166
Compliance with the 24-hour movement behavior guidelines and the impact of sleep methods among toddler, preschool, and school-aged children enrolled in the Guelph Family Health Study	Coyle-Asbil et al.	2024	Canada				Journal of Science and Medicine in Sport	49	5–<6 years	Nationally not representative	Objective	Subjective	Objective & Subjective	Cross-sectional	Yes								12.9% of school-going children met all three movement behavior guidelines.	167
Prevalence of movement behaviors in Mexico.	Medina et al.	2023	Mexico				Salud pública de México	2445	Children and Adolescents	Nationally representative	Subjective	Subjective	Subjective	Cross-sectional	Yes								Only 1.5% of children and 4.7% of adolescents in Mexico met the recommendations for all three movement behaviors.	168
24 h Activity Guidelines in Children and Adolescents: A Prevalence Survey in Asia-Pacific Cities	Quah et al.	2023	India,Srilanka,Hong kong,Singapore,Japan				International Journal of Environmental Research and Public Health	126	5-18 years	Nationally not representative	Subjective	Subjective	Subjective	Cross-sectional	Yes								The prevalence of meeting all three 24-hour activity guidelines was low across cities in the Asia-Pacific region, ranging from 1.8% to 10.3% . Children from Thiruvananthapuram, India had the highest prevalence at 10.3%, while those from Tokyo, Japan had the lowest at 1.8%. Overall, more boys met all three guidelines compared to girls, with a prevalence of 5.9% for boys and 4.7% for girls. Despite…	169
Parents’ Perceptions of Changes in Sleep Duration, Physical Activity, and Sedentary Behavior in Arab Israeli Children during the COVID-19 Outbreak	Ghanamah et al.	2023	Israel				International Journal of Environmental Research and Public Health	204	5-13 years	Nationally not representative	Subjective	Subjective	Subjective	Cross-sectional	Yes								Meeting the 24-hour movement guidelines significantly deteriorated during the COVID-19 outbreak compared to before the pandemic among children aged 5-13 years. The prevalence decreased from 16.4% to 3.7%.	168
Sleep, sedentary behavior, and physical activity in Brazilian adolescents: Achievement recommendations and BMI associations through compositional data analysis	Domingues et al.	2022	Brazil				Plos One	185	Mean age = 15.96 years	Nationally not representative	Objective	Subjective	Objective	Cross-sectional	Yes				Yes				No adolescent in the study was able to achieve all of the daily 24-hour movement recommendations.	172
Exploring Parents' Message Receipt and Message Enactment of the World's First Integrated Movement Behaviour Guidelines for Children and Youth.	TENNANT et al.	2019	Canada	High-income	Region of the Americas (AMR)	Very High	Journal of Health Communication	162	Mean age = 10.6 years	Nationally not representative	Subjective	Subjective	Subjective	Experimental								Yes	Parents who read the integrated guidelines were more likely to put the information into practice to help their child meet the recommendations, compared with those who read the segregated or control guidelines. In addition, the better the parents understood the message, the more likely they were to act on it.	179
Integrating perceived physical environments and the theory of planned behaviors when explaining adherence to 24-hour movement guidelines in Chinese adolescents	Zhang et al.	2023	China				Scandinavian Journal of Medicine & Science in Sports	629	14.59 years	Nationally not representative	Subjective	Subjective	Subjective	Longitudinal			Yes						Perceived physical environment and Theory of Planned Behaviour (TPB) constructs were associated with adolescents' adherence to 24-hour movement behaviour guidelines. Habit strength had a direct association with adherence but did not moderate the intention–behaviour relationship, while past behaviour showed a significant association with adherence.	174
Family history of non-communicable diseases and associations with weight and movement behaviours in Australian school-aged children: a prospective study	Downing et al.	2020	Australia	High-income	Western Pacific Region (WPR)	Very High	BMJ Open	4416	Mean age = 8.4 years	Nationally representative	Subjective	Subjective	Subjective	Longitudinal	Yes		Yes						Only 11% of children met the combined movement behaviour guidelines, with a significant difference between boys (13.3%) and girls (9%). Boys with a family history of type 2 diabetes had 43% lower odds of meeting the combined guidelines compared to those without such a history.	60
Lifestyle Behavior and Mental Health in Early Adolescence	Loewen et al.	2019	Canada	High-income	Region of the Americas (AMR)	Very High	Pediatrics	3436	10-11 years	Nationally not representative	Subjective	Subjective	Subjective	Longitudinal						Yes			Children who met all three movement recommendations experienced 54% fewer mental health visits compared to those who met one or no recommendations.	176
Adherence to the 24-hour movement guidelines and adiposity in a cohort of at risk youth: A longitudinal analysis	Chemtob et al.	2020	Canada	High-income	Region of the Americas (AMR)	Very High	Pediatric Obesity	630	Mean age = 9.6 years	Nationally not representative	Objective	Subjective	Subjective	Longitudinal	Yes				Yes				In childhood (8–10 years), 14.2% of participants met all three 24‐hour movement guideline components, while only 0.8% met none; in early adolescence (10–12 years) and adolescence (15–17 years), these figures were 6.1% versus 5.4%, and 0% versus 12.5%, respectively. In childhood, compared to children meeting all three components, those meeting only two had a body mass index about 0.44 standard dev…	33
Are one-year changes in adherence to the 24-hour movement guidelines associated with depressive symptoms among youth?	Patte et al.	2020	Canada	High-income	Region of the Americas (AMR)	Very High	BMC Public Health	2292	Grades 9-12	Nationally not representative	Subjective	Subjective	Subjective	Longitudinal	Yes					Yes			Only 2.1% of females and 0.8% of males met the guidelines in both years. More males transitioned to meeting additional guidelines at follow-up compared to females. Among females, meeting at least one more guideline than the previous year was associated with lower depressive symptoms, whereas for males, changes in guideline adherence were not linked to depressive symptoms after accounting for prio…	69
Are one-year changes in adherence to the 24-hour movement guidelines associated with flourishing among Canadian youth?	Faulkner et al.	2020	Canada	High-income	Region of the Americas (AMR)	Very High	Preventive Medicine	2292	Grades 10-12	Nationally not representative	Subjective	Subjective	Subjective	Longitudinal	Yes					Yes			At Year 5, significantly more females (1.4%) met all three guidelines compared to males (1.0%), and at Year 6, the difference remained significant with 0.7% of females versus 0.5% of males meeting all three. Despite these differences, whether students increased their adherence from the previous year was not significantly associated with higher flourishing scores after controlling for depressive s…	72
Association between 24‑hour movement behaviors and health‑related quality of life in children	Xiong et al.	2021	Australia	High-income	Western Pacific Region (WPR)	Very High	Quality of Life Research	8919	Predominant age group = 5-13 years	Nationally representative	Subjective	Subjective	Subjective	Longitudinal	Yes				Yes	Yes			Among children aged 5–13 years, 22.1% met all three guidelines while 8.5% met none; for adolescents aged 14–15 years, 10.7% met all three and 19.1% met none. Regression analysis indicated that each additional guideline met was associated with a 0.52-point higher PedsQL total score, with children meeting all three scoring 1.61 points higher than those meeting none.	76
One size does not fit all: identifying clusters of physical activity, screen time, and sleep behaviour co-development from childhood to adolescence	Gallant et al.	2020	Canada	High-income	Region of the Americas (AMR)	Very High	International Journal of Behavioral Nutrition and Physical Activity	923	Mean age = 10.3 years	Nationally not representative	Subjective	Subjective	Subjective	Longitudinal	Yes								Between 10% and 39% of youth did not meet any recommendations at various data collection cycles. Over the 8 years of follow-up, roughly 5% of participants met all three recommendations at least once.	88
Recommendations on screen time, sleep and physical activity: associations with academic achievement in Swiss adolescents	Marciano et al.	2021	Switzerland	High-income	European Region (EUR)	Very High	Public Health	1208	Mean age = 13.55 years	Nationally not representative	Subjective	Subjective	Subjective	Longitudinal	Yes						Yes		Overall, 7.5% of students did not meet any recommendations, while 30.1% met all three. Meeting all three recommendations was associated with academic achievement scores that were, on average, 0.24 units higher compared to those who met none	98
Changes in Canadian Adolescent Time Use and Movement Guidelines During the Early COVID-19 Outbreak: A Longitudinal Prospective Natural Experiment Design	Duncan et al.	2022	Canada	High-income	Region of the Americas (AMR)	Very High	Journal of Physical Activity and Health	10659	Year 7 and Year 8	Nationally not representative	Subjective	Subjective	Subjective	Longitudinal	Yes								At Year 8 of COMPASS study, only 2.0% of students in the pre-outbreak group met the combined guidelines for MVPA, sleep, and screen time, compared to just 1.1% (weighted 1.4%) in the early outbreak group.	113
Lifestyle Behaviours of Children and Adolescents During the First Two Waves of the COVID-19 Pandemic in Switzerland and Their Relation to Well-Being: An Observational Study	Peralta et al.	2022	Switzerland	High-income	European Region (EUR)	Very High	International Journal of Public Health	2534	Predominant age group = 5-9 years	Nationally not representative	Subjective	Subjective	Subjective	Longitudinal	Yes				Yes	Yes			For children aged 5–9 years, 53.6% met all three recommendations before the pandemic, which dropped to 33.7% during lockdown and increased to 41.1% during the second wave. For 10–12-year-olds, the figures were 53.4% before the pandemic, 24.9% during lockdown, and 34.0% in the second wave. Among adolescents aged 13–16 years, only 19.3% met all three recommendations before the pandemic, falling to …	116
Trajectories of 24-h movement guidelines from middle adolescence to adulthood on depression and suicidal ideation: a 22-year follow-up study	García-Hermoso et al.	2022	United States of America	High-income	Region of the Americas (AMR)	Very High	International Journal of Behavioral Nutrition and Physical Activity	7069	Mean age = 15.35 years	Nationally representative	Subjective	Subjective	Subjective	Longitudinal	Yes					Yes			Overall, 7.7% of adolescents met all three guidelines, while 17.2% met none. Notably, 17.6% of individuals met all three guidelines consistently in both adolescence and adulthood. Those who consistently met the guidelines had a substantially lower risk of depression symptoms and suicidal ideation compared to those who never met them. Additionally, individuals who did not meet the guidelines in ad…	8
Twenty-four-hour movement guidelines during middle adolescence and their association with glucose outcomes and type 2 diabetes mellitus in adulthood	García‑Hermoso et al.	2022	United States of America	High-income	Region of the Americas (AMR)	Very High	Journal of Sport and Health Science	Wave I and II = 14738	12-18 years (Grades 7-12)	Nationally representative	Subjective	Subjective	Subjective	Longitudinal	Yes				Yes				Only 2.1% of adolescents met all three guidelines, while 37.8% met none. In Wave V, adolescents who met all three guidelines had a notably lower risk of developing type 2 diabetes compared to those who met none (prevalence ratio of 0.47). Additionally, with each extra guideline met, the risk of type 2 diabetes in adulthood was lower by 18% in Wave IV and 15% in Wave V.	9
Twenty‑four‑hour movement guidelines during adolescence and its association with obesity at adulthood: results from a nationally representative study	García‑Hermoso et al.	2022	United States of America	High-income	Region of the Americas (AMR)	Very High	European Journal of Pediatrics	6984	Mean age = 15.18 years	Nationally representative	Subjective	Subjective	Subjective	Longitudinal	Yes				Yes				Only 7.4% of adolescents met all three recommendations, while 18.7% met none. Adolescents who met all three had a lower risk of abdominal obesity in adulthood, they were 24% less likely to develop abdominal obesity than those who met none.	10
Prospective associations between adherence to 24-hour movement guidelines and mental well-being in Chinese adolescents	Zhang et al.	2024	China				Journal of Sports Sciences	816	14.76 years	Nationally not representative	Subjective	Subjective	Subjective	Longitudinal	Yes					Yes			Only 8.1% of participants met all three recommendations at baseline, while 17% met none. Meeting all three guidelines at baseline was not associated with beneficial changes in mental well-being over time compared to meeting none.	148
Association Between Daily Physical Education Attendance and Meeting 24-Hour Movement Guidelines in Adolescence and Adulthood	García-Hermoso et al.	2023	United States of America				Journal of Adolescent Health	3886	16.09 years	Nationally representative	Subjective	Subjective	Subjective	Longitudinal	Yes		Yes						Overall, 7.5% of adolescents met all three guidelines. Adolescents who participated in daily physical education lessons (PEL) had a higher likelihood of meeting all three guidelines compared to those who did not attend any PELs, about 1.7 times higher for boys and nearly 3.8 times higher for girls. In addition, each extra hour per week of PEL participation increased the likelihood of meeting all …	150
Changes in 24-hour movement behaviours during the transition from primary to secondary school among Australian children	Chong et al.	2021	Australia				European Journal of Sport Science	135	Mean age = 11.8 years	Nationally not representative	Objective & Subjective	Objective & Subjective	Objective	Longitudinal	Yes								The proportion of children meeting the 24-hour integrated movement guidelines declined significantly from 20.5% in their final year of primary school (T1) to 3.6% in their first year of secondary school (T2). The change in adherence to the 24-hour movement behaviors was more significant on weekdays than on weekends.	171
Longitudinal and cross-sectional associations of adherence to 24-hour movement guidelines with cardiometabolic risk	Leppänen et al.	2021	Finland	High-income	European Region (EUR)	Very High	Scandinavian Journal of Medicine & Science in Sports	485	Mean age = 7.6 years	Nationally not representative	Objective	Subjective	Objective	Longitudinal & Cross-sectional	Yes		Yes		Yes				At baseline, 52.5% of children met all three 24‐hour movement guidelines, but only 24.9% of children did so at 2-year follow-up, with those meeting all three at baseline having 3.4 times higher odds of continued adherence. Additionally, meeting all three guidelines was linked to lower cardiometabolic risk factors, though these associations lost significance after adjusting for body fat.	97
Adherence to 24-Hour Movement Recommendations and Health Indicators in Early Adolescence: Cross-Sectional and Longitudinal Associations in the Adolescent Brain Cognitive Development Study	Fung et al.	2022	United States of America	High-income	Region of the Americas (AMR)	Very High	Journal of Adolescent Health	10574	Mean age = 9.9 years	Nationally not representative	Subjective	Subjective	Subjective	Longitudinal & Cross-sectional	Yes				Yes	Yes			At T1, only 4% of participants met all three 24‐hour movement guidelines, while 31% met none. At T2, 3% met all three guidelines and 43% met none. Compared to those meeting no guidelines at T1, participants meeting all three had significantly better fluid, crystallized, and composite cognition scores, fewer behavioral problems, and lower adiposity. However, at T2 the cognitive benefits were no lo…	35
Cross-sectional and longitudinal associations of adherence to the 24-hour movement guidelines with mental health problems among Chinese adolescents	Zhang et al.	2023	China				Journal of Psychosomatic Research	906	14.3 years	Nationally not representative	Subjective	Subjective	Subjective	Longitudinal & Cross-sectional	Yes					Yes			Overall, 15.5% of participants met all three guideline recommendations, while 9.2% met none. Cross-sectionally, adolescents meeting all three recommendations were associated with significantly lower anxiety and depressive symptoms than those meeting none, approximately 2.8 units lower for anxiety and 3.4 units lower for depression. Six months later, those meeting all three guidelines were still a…	141
Can High Schools Be an Effective Setting to Promote Healthy Lifestyles? Effects of a Multiple Behavior Change Intervention in Adolescents	Sevil et al.	2018	Spain	High-income	European Region (EUR)	Very High	Journal of Adolescent Health	210	Mean age = 13.07 years	Nationally not representative	Objective	Objective & Subjective	Subjective	Quasi-experimental								Yes	Experimental school students exhibited significant improvements in meeting 24‐hour movement behaviours guidelines relative to control students and their own baseline measures. Furthermore, while the intervention was effective for both genders, the effect was notably larger in boys.	178
Effects of a school-based intervention on physical activity, sleep duration, screen time, and diet in children	Tapia-Serrano et al.	2022	Spain	High-income	European Region (EUR)	Very High	Revista de Psicodidáctica	121	Mean age = 9.01 years	Nationally not representative	Subjective	Subjective	Subjective	Quasi-experimental	Yes							Yes	Among boys, only 1.6% met all three recommendations while 25% met none, whereas among girls, 15.8% met all three and only 1.8% met none. Overall, 10% of students met all three recommendations and 14% met none. The prevalence of meeting all three behaviors together in this article was extracted from: Prevalence of meeting 24-Hour Movement Guidelines from pre-school to adolescence: A systematic rev…	126

## Sheet: Prevalence & Trend
Title	Summary of Findings	Manuscript Reference Number
24 h Activity Guidelines in Children and Adolescents: A Prevalence Survey in Asia-Pacific Cities	The prevalence of meeting all three 24-hour activity guidelines was low across cities in the Asia-Pacific region, ranging from 1.8% to 10.3% . Children from Thiruvananthapuram, India had the highest prevalence at 10.3%, while those from Tokyo, Japan had the lowest at 1.8%. Overall, more boys met all three guidelines compared to girls, with a prevalence of 5.9% for boys and 4.7% for girls. Despite…	169
24-H movement behaviors and visual impairment among Chinese adolescents with and without obesity	Overall, 28.75% of participants did not comply with any of the 24‐hour movement behaviors guidelines, while only 0.71% followed all three.	157
24‑h movement behaviours in Spanish youth before and after 1‑year into the covid‑19 pandemic and its relationship to academic performance	One year into the COVID-19 pandemic, only 0.2% of participants met all three 24‐Hour Movement Guidelines, compared to 3.3% before the pandemic. In contrast, the proportion not meeting any of the guidelines increased significantly from 28.9% pre-pandemic to 66.3% one year into the pandemic.	110
24-h Movement Guidelines and Substance Use among Adolescents: A School-Based Cross-Sectional Study	Overall, only 5% of participants met all three recommendations. Boys had a significantly higher prevalence of compliance than girls (7.4% vs. 2.7%), and younger adolescents were more compliant than older ones (7.0% vs. 4.0%).	103
24-Hour Movement Behaviors and Impulsivity	Approximately 30% of the sample did not meet any recommendations, whereas only 4.8% met all three movement behaviour recommendations.	37
24-Hour Movement Behaviors and Internalizing and Externalizing Behaviors Among Youth	Overall, only 3.9% of participants met all three movement behavior recommendations, while 32.2% met none.	95
24-Hour movement behaviours and COVID-19 among children in the Kingdom of Saudi Arabia: A repeat cross-sectional study	At follow-up, only 1.8% of children met all components of the 24‐hour movement guidelines, compared to 3.4% at Time 1.	122
24-hour movement behaviours and self-rated health in Chinese adolescents: a questionnaire-based survey in Eastern China	Only 0.9% of adolescents met all three recommendations, while 36% met none.	142
24-hour movement guidelines and suicidality among adolescents.	Overall, 5.2% of students met all three recommendations, while 27.7% met none. The prevalence differed significantly by age and gender: 11- to 14-year-old boys had the highest adherence (9.6%), followed by 15- to 20-year-old boys (5.8%), with 15- to 20-year-old girls having the lowest (2.4%).	94
24-hour movement guidelines and weight status among preschool-aged children in Bangladesh: A community-level cross-sectional study	Overall, 15% of children met all three 24‐hour movement behavior guidelines, with only minor, non-significant differences observed between boys and girls.	147
Adherence to 24-h movement behaviour guidelines in families with multiple children	Overall, 8% of families had children meeting all 24‐hour movement guidelines, while 7% had children meeting none.	139
Adherence to 24-h movement guidelines and cognitive difficulties in adolescents	Only 2.9% of adolescents met all the 24‐hour movement guidelines, while 43.7% met none.	39
Adherence to 24-h movement guidelines in Spanish schoolchildren and its association with insulin resistance: a cross-sectional study	Overall, 17.6% of participants met all three 24‐hour movement guidelines (15.2% of girls and 20.2% of boys), while 9.1% met none.	149
Adherence to 24-Hour Movement Guidelines among Spanish Adolescents: Differences between Boys and Girls	Only 5.4% of these adolescents met all three 24-Hour Movement Guidelines, while 10.2% did not meet any of the guidelines. No significant gender differences were observed in the compliance of all three guidelines.	101
Adherence to 24-hour movement guidelines and academic performance in adolescents	Overall, 5.1% of students met all three movement guidelines, while 39.0% did not meet any.	23
Adherence to 24-hour movement guidelines and their association with depressive symptoms in adolescents: Evidence from Bangladesh	The percentage of adolescents meeting all three recommendations was 2.2%, while about half did not meet any.	161
Adherence to 24-Hour Movement Guidelines in Relation to the Risk of Overweight and Obesity Among Children and Adolescents	The percentage of participants meeting exactly all three 24-hour movement guidelines was 6.2%. The prevalence of adherence to all recommendations declined from 9.6% in 2004 to 3.4% in 2015, while the proportion of participants not meeting any guidelines increased from 2.9% to 9.8% over the same period.	160
Adherence to 24-Hour Movement Recommendations and Health Indicators in Early Adolescence: Cross-Sectional and Longitudinal Associations in the Adolescent Brain Cognitive Development Study	At T1, only 4% of participants met all three 24‐hour movement guidelines, while 31% met none. At T2, 3% met all three guidelines and 43% met none.	35
Adherence to Combined Healthy Movement Behavior Guidelines among Adolescents: Effects on Cardiometabolic Health Markers	Only 4.8% of adolescents met all three healthy movement behavior guidelines, while 9.3% met none. There were no significant differences between boys and girls in overall compliance.	17
Adherence to the 24-Hour Movement Guidelines among 10- to 17-year-old Canadians	Only 3% of the sample met all three movement behaviour guidelines, whereas 21% met none.	56
Adherence to the 24-hour movement guidelines and adiposity in a cohort of at risk youth: A longitudinal analysis	In childhood (8–10 years), 14.2% of participants met all three 24‐hour movement guideline components, while only 0.8% met none; in early adolescence (10–12 years) and adolescence (15–17 years), these figures were 6.1% versus 5.4%, and 0% versus 12.5%, respectively.	33
Are one-year changes in adherence to the 24-hour movement guidelines associated with depressive symptoms among youth?	Only 2.1% of females and 0.8% of males met the guidelines in both years. More males transitioned to meeting additional guidelines at follow-up compared to females.	69
Are one-year changes in adherence to the 24-hour movement guidelines associated with flourishing among Canadian youth?	At Year 5, significantly more females (1.4%) met all three guidelines compared to males (1.0%), and at Year 6, the difference remained significant with 0.7% of females versus 0.5% of males meeting all three.	72
Association between 24‑hour movement behaviors and health‑related quality of life in children	Among children aged 5–13 years, 22.1% met all three guidelines while 8.5% met none; for adolescents aged 14–15 years, 10.7% met all three and 19.1% met none.	76
Association between 24-hour movement guidelines and physical fitness in children	9.1% of participants met all three 24‐hour movement guidelines, while 13.2% did not meet any.	90
Association between air pollution and 24-h movement behaviours in a representative sample of Spanish youth	Overall, 10.7% of young people met the 24‐hour movement guidelines. The prevalence of meeting all three recommendations was highest in areas with low air pollution (14.2%), followed by medium (10.6%) and high (7.6%) air pollution.	129
Association Between Combinations of 24-Hour Movement Behaviors and Depression Among Adolescents — Inner Mongolia Autonomous Region, China, 2019–2021	Across three cross-sectional surveys in 2019, 2020, and 2021, only 1.2%, 1.2%, and 2.3% of adolescents, respectively, met all three recommended 24-hour movement guidelines.	154
Association Between Daily Physical Education Attendance and Meeting 24-Hour Movement Guidelines in Adolescence and Adulthood	Overall, 7.5% of adolescents met all three guidelines.	150
Association between meeting 24-h movement guidelines and academic performance in a sample of 67,281 Chinese children and adolescents	Overall, 1.7% of participants met all three guidelines, while 28.7% met none	145
Association between meeting the 24-h movement guidelines and psychosocial health in children: A cross-sectional study	Overall, 10.2% of participants met all three 24‐hour movement recommendations.	41
Association between meeting the 24-hour movement guideline and anxiety status in Chinese school-aged adolescents	Only 2.1% of participants met all three 24‐hour movement guidelines, while 26.0% met none.	152
Association between Physical Activity, Sedentary Behaviors, Sleep, Diet, and Adiposity among Children and Adolescents in China	Overall, 12.5% of participants met the physical activity, sleep, and sedentary behavior recommendations.	106
Association between the 24-hour movement guidelines and executive function among Chinese children	Overall, 10.1% of participants met all three recommendations, with 16.4% of boys and 3.3% of girls doing so.	38
Association of Adolescent Bullying Victimization with Meeting 24‑hour Movement Behavior Recommendations: A Cross‑Sectional Study Using the Combined 2015–2019 Youth Risk Behavior Survey	Approximately 4.6% of the full sample met the recommendations for all three 24‐hour movement behaviors.	124
Associations between 24 hour movement behaviours and global cognition in US children: a cross-sectional observational study	Only 5% of participants met all three recommendations, while 29% met none.	36
Associations between 24-h Movement Behavior and Internet Addiction in Adolescents: A Cross-Sectional Study	Overall, 25.3% of children did not meet any of the recommended activity behavior guidelines, while only 3.2% met all three.	127
Associations between 24-h movement behaviors and self-rated health: a representative sample of school-aged children and adolescents in Okinawa, Japan	Elementary school students showed a higher rate of non-adherence (39.2%) compared to junior high school students (10.4%), with only 2.4% of elementary students versus 4.7% of junior high students meeting all three recommendations.	119
Associations between combinations of 24‐h movement behaviors and physical fitness among Chinese adolescents: Sex and age disparities.	Among 13- to 17-year-olds, 14.0% did not meet any guidelines, while only 3.7% met all three.	162
Associations between meeting 24-hour movement guidelines and academic achievement in Australian primary school-aged children	According to self-report, 20.3% of children met all three guidelines and 6.1% met none, while accelerometry indicated 12% met all and 11% met none.	21
Associations between meeting 24-hour movement guidelines and myopia among school-aged children: A cross-sectional study	Only 4.92% of children met all three 24-hour movement behavior guidelines.	153
Associations between meeting combinations of 24-hour movement recommendations and dietary patterns of children: A 12-country study	Only 7% of children met all three movement behaviour guidelines, and 19% of children did not meet any of the movement behaviour guidelines.	59
Associations between meeting combinations of 24-h movement guidelines and health-related quality of life in children from 12 countries	Only 7.2% of participants met all three recommendations and 18.9% of the participants met none of the recommendations.	54
Associations between meeting sleep, physical activity or screen time behaviour guidelines and academic performance in Australian school children	Only 2% of children met all three behaviour guidelines.	22
Associations between the Canadian 24 h movement guidelines and different types of bullying involvement among adolescents	Overall, 4.9% of students met all three recommendations (7.2% of boys and 2.5% of girls), while 39.4% did not meet any.	92
Associations of 24-Hour Movement Behavior with Depressive Symptoms and Anxiety in Children: Cross-Sectional Findings from a Chinese Sample	Only 3.2% of participants (boys: 4% vs. girls: 2.2%) met all three 24‐Hour Movement Behavior Guidelines, while 21.9% met none.	104
Better health indicators of FitSpirit participants meeting 24-h movement guidelines for Canadian children and youth	Only 2.2% of girls met all the recommendations, while 72.5% met one or two, and 25.4% met none.	84
Canadian 24-h Movement Guidelines, Life Stress, and Self-Esteem Among Adolescents	Overall, 3.5% of participants met all three recommendations, while 44.5% met none.	128
Canadian children’s and youth’s adherence to the 24-h movement guidelines during the COVID-19 pandemic: A decision tree analysis	During the COVID-19 pandemic, only 2.6% of children and youth met all three movement behavior recommendations. A decision tree analysis revealed that parental confidence in restricting screen time was the strongest predictor: children whose parents strongly believed they could limit screen time and who maintained or increased their walking/biking time were more likely to meet the guidelines (with…	80
Changes in 24-hour movement behaviours during the transition from primary to secondary school among Australian children	The proportion of children meeting the 24-hour integrated movement guidelines declined significantly from 20.5% in their final year of primary school (T1) to 3.6% in their first year of secondary school (T2). The change in adherence to the 24-hour movement behaviors was more significant on weekdays than on weekends.	171
Changes in Canadian Adolescent Time Use and Movement Guidelines During the Early COVID-19 Outbreak: A Longitudinal Prospective Natural Experiment Design	At Year 8 of COMPASS study, only 2.0% of students in the pre-outbreak group met the combined guidelines for MVPA, sleep, and screen time, compared to just 1.1% (weighted 1.4%) in the early outbreak group.	113
Changes in Healthy Behaviors and Meeting 24-h Movement Guidelines in Spanish and Brazilian Preschoolers, Children and Adolescents during the COVID-19 Lockdown	Before the lockdown, overall compliance with the 24-hour movement guidelines was very low, 3.0% in Spain and 11.7% in Brazil, which further declined during the lockdown to 0.3% in Spain and 7.5% in Brazil. Among children, Brazilian compliance dropped significantly from 15.3% to 10.2% and spain from 6.3% to NA; while for adolescents the proportions remained unchanged in both Spain (0.3% to 0.3%) a…	99
Combinations of physical activity, screen time and sleep, and their association with subjective wellbeing in children	Only 1.5% of study participants met all three guidelines and 30% met none.	137
Compliance of the 24-Hour Movement Guidelines in 9- to 11-Year-Old Children From a Low-Income Town in Chile	Using self-reported data, 3.2% of participants met the 24‐hour movement guidelines, while 27.8% met none. In contrast, when combining accelerometer and questionnaire data, only 0.7% met the guidelines and 36.2% met none.	96
Compliance With 24-Hour Movement Guidelines in Hong Kong Adolescents: Associations With Weight Status	Only 1.0% of adolescents met all the recommendations, while 38.7% met none.	74
Compliance with the 24-h movement behaviors guidelines among urban and rural Brazilian preschoolers	Among 5-year-old children, none of the urban children met all three recommendations, while only 9.1% of children in rural areas did.	164
Compliance with the 24‑h Movement Guidelines for Portuguese children: diferences between boys and girls	Only 3.7% of children met all three 24‐hour Movement Guidelines, while 11.9% met none. There were no significant sex differences, as 4.1% of boys and 3.3% of girls met all three guidelines.	140
Compliance with the 24-hour movement behavior guidelines and the impact of sleep methods among toddler, preschool, and school-aged children enrolled in the Guelph Family Health Study	12.9% of school-going children met all three movement behavior guidelines.	167
Cross-sectional and longitudinal associations of adherence to the 24-hour movement guidelines with mental health problems among Chinese adolescents	Overall, 15.5% of participants met all three guideline recommendations, while 9.2% met none.	141
Differential Associations Between Meeting 24-Hour Movement Guidelines With Mental Wellbeing and Mental Illness Among Chinese Adolescents	Only 1.7% of participants met recommendations for all three behaviors, while 28.7% met none.	138
Does compliance with healthy lifestyle behaviours cluster within individuals in Australian primary school‐aged children?	In the Obesity Prevention and Lifestyle data, only 4.3% of participants met all three guidelines, whereas 14.7% met none. In the International Study of Children, Obesity, Lifestyle and Environment, 16.4% met all guidelines and 7.3% met none, while in the National Children's Nutrition and Physical Activity Survey, 15.5% met all guidelines and only 2.6% met none.	58
Effects of a school-based intervention on physical activity, sleep duration, screen time, and diet in children	Overall, 10% of students met all three recommendations and 14% met none. Among boys, only 1.6% met all three recommendations while 25% met none, whereas among girls, 15.8% met all three and only 1.8% met none.	126
Environmental tobacco smoke exposure and 24-h movement guidelines in Spanish young people	Overall, 7.3% of the young population met all three 24‐hour movement guidelines.	155
Factors Associated with Students Meeting Components of Canada’s New 24-Hour Movement Guidelines over Time in the COMPASS Study	Only 1.28% of the sample met the overall 24‐hour Movement Guidelines.	71
Family history of non-communicable diseases and associations with weight and movement behaviours in Australian school-aged children: a prospective study	Only 11% of children met the combined movement behaviour guidelines, with a significant difference between boys (13.3%) and girls (9%).	60
Few Canadian children and youth were meeting the 24-hour movement behaviour guidelines 6-months into the COVID-19 pandemic: Follow-up from a national study	During the second wave, 4.5% of children(5-11 Years) (4.6% girls, 4.3% boys) and 1.9% of youth (12-17 Years) (1.3% girls, 2.4% boys) met the movement guidelines, yielding an overall compliance rate of 3.1%. In the first wave, 4.8% of children (2.8% girls, 6.5% boys) and 0.6% of youth (0.8% girls, 0.5% boys) met the combined guidelines, or 2.6% overall.	107
Health associations with meeting new 24-h movement guidelines for Canadian children and youth	Overall, 17.1% of children met all three guidelines, while 11% met none.	31
Healthy movement behaviours in children and youth during the COVID-19 pandemic: Exploring the role of the neighbourhood environment	Children and youth with greater outdoor opportunities, such as those living in houses with access to parks, tended to cluster into the increased outdoor activities group, where 4.9% met the 24‐hour movement guidelines. In contrast, barriers like high dwelling density and proximity to major streets led to membership in the decreased outdoor activities group, where only 1.0% met the guidelines, hig…	78
Healthy or Unhealthy? The Cocktail of Health-Related Behavior Profiles in Spanish Adolescents	Only 1.7% of the sample met all three guidelines, whereas 8.9% did not meet any of the guidelines.	67
Identifying Risk Profiles for Nonadherence to the 24-Hour Movement Guidelines for Children and Youth 6 Months Into the COVID-19 Pandemic	Only 3.8% of children and youth met all three movement behavior recommendations. For example, among children whose parents reported high capability to restrict screen time, only 1.4% met the recommendations if their outdoor time decreased during the pandemic, compared to 9.6% if it remained the same and 22.2% if it increased. In contrast, among children whose parents reported low capability, only…	135
Impact of the COVID-19 virus outbreak on 24-h movement behaviours among children in Saudi Arabia: A cross-sectional survey	Only 3.4% of Saudi children met all components of the 24‐hour movement guidelines, with a slightly higher prevalence among girls (3.8%) than boys (2.7%).	121
Impact of the COVID-19 virus outbreak on movement and play behaviours of Canadian children and youth: a national survey	Only 4.8% of children (2.8% of girls, 6.5% of boys) and 0.6% of youth (0.8% of girls, 0.5% of boys) met the combined movement behaviour guidelines during COVID-19 restrictions.	79
Impact of Virtual vs. In-Person School on Children Meeting the 24-h Movement Guidelines during the COVID-19 Pandemic	elementary-age children met all the movement behaviours guidelines on a significantly higher proportion of days during in-person schooling than during virtual schooling. For example, in Kindergarten, children met the guidelines on 26.0% of days in-person versus 10.2% during virtual classes, with similar trends observed across grades.	118
Is adherence to 24-Hour Movement Guidelines associated with a higher academic achievement among adolescent males and females?	Prevalence of meeting all three guidelines was 5.8% (5.0% girls and 6.5% boys)	100
Is adherence to the 24-hour movement guidelines associated with a reduced risk of adiposity among children and adolescents?	Among children (8–13 years), 6.5% met all three recommendations while 33% met none, whereas among adolescents (14–18 years), only 2.2% met all three and 36.4% met none.	73
Is adherence to the 24-Hour Movement Guidelines associated with Mediterranean dietary patterns in adolescents?	Overall, 9.9% of participants did not meet any recommendation, while 5.6% met all three 24‐Hour Movement Guidelines.	109
Is adherence to the Canadian 24-Hour Movement Behaviour Guidelines for Children and Youth associated with improved indicators of physical, mental, and social health?	Only 2.6% of participants met all three movement behaviour guidelines, while 21.4% met none.	32
Is meeting with the 24-h movement recommendations linked with suicidality? Results from a nationwide sample of 44,734 U.S. adolescents	Overall, only 2.1% of participants met all three 24-hour movement recommendations.	158
Levels and correlates of 24-hour movement behaviors among South Koreans: Results from the Korea National Health and Nutrition Examination Surveys, 2014 and 2015	Among South Korean youth aged 12–17, only 3.2% achieved the most ideal combination of 24‐hour movement behaviours, while 14.1% met none of the guidelines.	61
Lifestyle Behaviours of Children and Adolescents During the First Two Waves of the COVID-19 Pandemic in Switzerland and Their Relation to Well-Being: An Observational Study	For children aged 5–9 years, 53.6% met all three recommendations before the pandemic, which dropped to 33.7% during lockdown and increased to 41.1% during the second wave. For 10–12-year-olds, the figures were 53.4% before the pandemic, 24.9% during lockdown, and 34.0% in the second wave. Among adolescents aged 13–16 years, only 19.3% met all three recommendations before the pandemic, falling to …	116
Longitudinal and cross-sectional associations of adherence to 24-hour movement guidelines with cardiometabolic risk	At baseline, 52.5% of children met all three 24‐hour movement guidelines, but only 24.9% of children did so at 2-year follow-up.	97
Meeting 24 h Movement Guidelines and Health-Related Quality of Life in Youths during the COVID-19 Lockdown	Only 3.5% of participants met all three 24‐hour movement guidelines.	111
Meeting 24-h movement guidelines and associations with health related quality of life of Australian adolescents	Only 2.4% of adolescents met all three recommendations, while 18% met none.	68
Meeting 24-h Movement Guidelines is Related to Better Academic Achievement: Findings from the YRBS 2019 Cycle	Only 2.8% of adolescents met all the 24-hour movement behavior guidelines, while 42.6% met none.	108
Meeting 24-h movement guidelines: Prevalence, correlates, and associations with socioemotional behavior in Spanish minors	Overall, 13.5% of participants met all three movement guidelines;	130
Meeting 24-h movement guidelines: Prevalence, correlates, and the relationships with overweight and obesity among Chinese children and adolescents	Only 5.12% of Chinese children and adolescents met the 24‐hour movement guidelines.	19
Meeting 24-Hour Movement and Dietary Guidelines: Prevalence, Correlates and Association with Weight Status among Children and Adolescents: A National Cross-Sectional Study in China	Only 2.1% of children met the full 24‐hour movement guidelines, with significant differences observed by sex and age.	131
Meeting 24-Hour Movement Guidelines for Children and Youth and associations with psychological well-being among South Korean adolescents	Only 1.6% of adolescents met the combined guidelines, while 18.1% did not meet any of the recommendations.	62
Meeting the Canadian 24-Hour Movement Guidelines and physical-mental comorbidity among Chinese children and adolescents: Prevalence, associations, and the population impacts	Only 3.8% of children met all three recommendations, while 17.0% met none.	156
Meeting the Canadian 24-Hour Movement Guidelines for Children and Youth	Overall, 17.5% of children and adolescents met all three 24‐Hour Movement Behaviours Guidelines. A higher proportion of children aged 5–11 (29.6%) met these guidelines compared to youth aged 12–17 (5.5%), with boys (22.9%) exceeding girls (11.8%).	55
Moderate–Vigorous Physical Activity, Screen Time and Sleep Time Profiles: A Cluster Analysis in Spanish Adolescents	Only 28.21% of young people met the recommendations for 24-hour movement behaviours guidelines.	134
Movement and mental health: Behavioral correlates of anxiety and depression among children of 6–17 years old in the U.S.	Overall, 20.9% of children aged 6–11 years and 24.9% of adolescents aged 12–17 years met none of the three 24‐hour movement guidelines, whereas only 7.2% and 2.0%, respectively, met all three.	66
Movement and Play Behaviors of Egyptian Children After Covid-19 Pandemic Restrictions: Cross-Sectional Study	Overall, only 2.3% of screened children fulfilled the 24‐hour combined movement behavior criteria, with 2.5% of 5- to 9-year-olds meeting the criteria compared to 1.7% of 10- to 14-year-olds.	123
Movement Behaviors and Perceived Loneliness and Sadness within Alaskan Adolescents	Approximately 5% of the sample met recommendations for all three movement behaviors.	89
Movement in High School: Proportion of Chinese Adolescents Meeting 24-Hour Movement Guidelines	Overall, only 0.3% of the sample met all three guidelines, while 5.1% met none.	77
One size does not fit all: identifying clusters of physical activity, screen time, and sleep behaviour co-development from childhood to adolescence	Between 10% and 39% of youth did not meet any recommendations at various data collection cycles.	88
Parents’ Perceptions of Changes in Sleep Duration, Physical Activity, and Sedentary Behavior in Arab Israeli Children during the COVID-19 Outbreak	Meeting the 24-hour movement guidelines significantly deteriorated during the COVID-19 outbreak compared to before the pandemic among children aged 5-13 years. The prevalence decreased from 16.4% to 3.7%.	170
Physical activity, screen time and sleep duration: Combined associations with psychosocial health among Canadian children and youth	Overall adherence to all three 24-Hour Guidelines was low, with 13.9% of children and just 4.8% of youth meeting them.	40
Physical activity, screen time, and sleep: do German children and adolescents meet the movement guidelines?	Among respondents, 9.7% met all three guidelines, with the highest prevalence among 9- to 10-year-olds (23%) and only 1.7% among 16- to 18-year-olds. Approximately 25% did not meet any of the guidelines.	114
Prevalence and correlates of adherence to movement guidelines among urban and rural children in Mozambique: a cross-sectional study	Only 10.8% of the entire sample met all three 24‐hour movement guidelines, with a segmented prevalence of 17.7% among rural children compared to just 3.6% among urban children.	65
Prevalence and correlates of adherence to the combined movement guidelines among Czech children and adolescents	Approximately 6.5% of children and 2.2% of adolescents met all of the combined movement guidelines.	86
Prevalence and correlates of compliance with 24-h movement guidelines among children from urban and rural Kenya—The Kenya-LINX project	Overall, only 7% of children met the combined movement guidelines, with higher compliance in rural areas (10%) compared to urban areas (5%).	117
Prevalence and correlates of meeting physical activity, screen time, and sleep duration guidelines among Brazilian adolescents: findings from ERICA	Only 8.7% of adolescents met all three movement guidelines (girls: 6.8%; boys: 10.6%), while 19.4% met none.	115
Prevalence and correlates of meeting sleep, screen-time, and physical activity guidelines among adolescents in the United Kingdom	Only 9.7% of adolescents met the recommendations for sleep, screen time, and moderate-to-vigorous physical activity concurrently.	63
Prevalence and Likelihood of Meeting Sleep, Physical Activity, and Screen-Time Guidelines Among US Youth	Overall, just 5% of US adolescents met the recommendations for sleep, physical activity, and screen time concurrently, with only 3% of girls meeting the guidelines compared to 7% of boys.	64
Prevalence and Selected Sociodemographic of Movement Behaviors in Schoolchildren from Low and Middle-Income Families in Nanjing, China: A Cross-Sectional Questionnaire Survey	Only 2.9% of participants met the combined guidelines.	81
Prevalence and sociodemographic factors associated with meeting the 24-hour movement guidelines in a sample of Brazilian adolescents	According to self-reports, only 3% of children met all three movement behaviour recommendations (with 32.97% meeting none), while accelerometer data showed that just 0.2% met all three (with 45.49% meeting none).	75
Prevalence and trends in Australian adolescents’ adherence to 24-hour movement guidelines: findings from a repeated national cross-sectional survey	Compliance with all three guidelines remained very low (under 3%) across all survey rounds.	91
Prevalence of movement behaviors in Mexico.	Only 1.5% of children and 4.7% of adolescents in Mexico met the recommendations for all three movement behaviors.	168
Proportion and Correlates of Children in the US-Affiliated Pacific Region Meeting Sleep, Screen Time, and Physical Activity Guidelines	Twenty-seven percent of children met all integrated guidelines.	163
Proportion of children meeting recommendations for 24-hour movement guidelines and associations with adiposity in a 12-country study	Across 12 countries, only 7% of children adhered to all three movement behaviour guidelines, with the highest adherence observed in Australia and Canada.	30
Proportion of Chinese Children and Adolescents Meeting 24-Hour Movement Guidelines and Associations with Overweight and Obesity	Overall, 7.3% of Chinese children and adolescents met the overall 24‐Hour Movement Guidelines, with boys showing a higher prevalence (11.8%) than girls (3.4%) and a noticeable decline with increasing age.	20
Proportion of Japanese primary school children meeting recommendations for 24-h movement guidelines and associations with weight status	10.5% met all three recommendations while 13.2% met none.	87
Prospective associations between adherence to 24-hour movement guidelines and mental well-being in Chinese adolescents	Only 8.1% of participants met all three recommendations at baseline, while 17% met none.	148
Recommendations on screen time, sleep and physical activity: associations with academic achievement in Swiss adolescents	Overall, 7.5% of students did not meet any recommendations, while 30.1% met all three.	98
Regional Socioeconomic Deprivation in Germany and Adherence to the 24-h Movement Guidelines among Children and Adolescents	Only 2.3% of students met all guidelines, while nearly half (48.7%) met none.	146
Relationship Between Meeting 24-Hour Movement Guidelines and Cardiometabolic Risk Factors in Children	Only 8.4% of the sample met all three guidelines and 26.9% met none of the guidelines.	57
Relationship of 24-Hour Movement Behaviors with Weight Status and Body Composition in Chinese Primary School Children: A Cross-Sectional Study	Overall, 26.1% of participants met all three behavioral recommendations, while only 5.9% met none.	12o
School-aged children’s movement behaviours and subjective health complaints in Japan: a cross-sectional study during COVID-19 pandemic-related school closures and after school reopenings	During school closure, 3.9% of boys adhered to all three movement behaviors, while 4.8% adhered during school reopening. Among girls, 2.9% adhered during school closure, and 3.3% adhered during school reopening.	165
Secular trends in the prevalence of meeting 24-hour movement guidelines among U.S. adolescents: evidence from NHANES 2007–2016	Overall, 24.5% of participants met all three 24-hour movement recommendations, while 6.5% met none. A higher proportion of boys (29.3%) met all three recommendations compared to girls (18.7%). The prevalence of meeting all three recommendations declined from 24.9% in the 2007–2008 cycle to 19.2% in the 2015–2016 cycle, reflecting a 5.7% decrease. Subgroups with the highest prevalence of adherence…	159
Sexual identity-behavior discordance and meeting 24-hour movement behavior recommendations in adolescents	Overall, only 4.4% of participants met all three 24-hour movement behaviours recommendations.	151
Six-year trends and intersectional correlates of meeting 24-Hour Movement Guidelines among South Korean adolescents: Korea Youth Risk Behavior Surveys, 2013-2018	Only 0.5% of children met all three recommendations on weekdays and 0.8% on weekends.	85
Sleep, sedentary behavior, and physical activity in Brazilian adolescents: Achievement recommendations and BMI associations through compositional data analysis	No adolescent in the study was able to achieve all of the daily 24-hour movement recommendations.	172
Sociodemographic diferences in 24-hour time-use behaviours in New Zealand children	Overall, 10.6% of children met the combined 24‐hour Movement Guidelines.	133
Survey of the Adequacy of Brazilian Children and Adolescents to the 24-Hour Movement Guidelines before and during the COVID-19 Pandemic	Before the pandemic, 39.5% of children aged 6 to 17 met the guidelines, but during the pandemic this dropped dramatically to 4.94%, a difference that was statistically significant	136
Thai Preschoolers’ movement behaviors outside kindergarten: prevalence of meeting individual and integrated movement guidelines	14.6% of children met the integrated movement guidelines, while 10.8% did not meet any of the three guidelines.	166
The Association of Soft Drink Consumption and the 24-Hour Movement Guidelines with Suicidality among Adolescents of the United States	Overall, only 3.1% of adolescents met all the recommendations (4.3% of boys and 1.9% of girls).	125
The Associations between Meeting 24-Hour Movement Guidelines (24-HMG) and Mental Health in Adolescents—Cross Sectional Evidence from China	Overall, only 0.71% of adolescents met all three recommendations (1.03% for boys and 0.33% for girls), while 28.70% met none.	18
The associations between meeting 24-hour movement guidelines and adiposity in Asian Adolescents: The Asia-Fit Study	With the exception of adolescents in Shanghai (3%), less than 1% of adolescents in the other seven cities met all three guidelines, and except in Bangkok, Shanghai, and Tokyo, 50% or more of children did not meet any guidelines in other cities.	34
The Canadian 24-Hour Movement Guidelines and Psychological Distress among Adolescents	Only 4.7% of participants met all three recommendations, while 38.9% met none.	93
The Canadian 24‑hour movement guidelines and self‑rated physical and mental health among adolescents	Overall, meeting all three recommendations was reported by 5.0% of the sample in 2017 and by 3.5% in 2019, while 39.9% and 44.5% met none, respectively.	102
The Combinations of Physical Activity, Screen Time, and Sleep, and Their Associations with Self-Reported Physical Fitness in Children and Adolescents	Only 0.9% of participants met the 24‐hour movement guidelines, while 36% met none.	112
The neighbourhood social environment correlates with meeting 24-h movement behaviour recommendations in females: a cross-sectional study using the 2019 National Survey of Children’s Health	Only 12.5% of participants met all the 24‐hour movement behavior recommendations.	105
Trajectories of 24-h movement guidelines from middle adolescence to adulthood on depression and suicidal ideation: a 22-year follow-up study	Overall, 7.7% of adolescents met all three guidelines, while 17.2% met none.	8
Trends in adherence to the 24-h movement guidelines among US adolescents from 2011 to 2019: Evidence from repeated cross-sectional cycles of the Youth Risk Behavior Surveillance System	Overall, 3.3% of adolescents met the 24‐hour movement guidelines. There was a clear downward trend in adherence from 3.6% in 2011 to 2.6% in 2019, with similar declines seen among females and Black/African American adolescents.	144
Twenty-Four-Hour Movement Guidelines and Body Weight in Youth	Overall, 9.4% of children met all three 24-hour healthy movement guidelines.	82
Twenty‑four‑hour movement guidelines during adolescence and its association with obesity at adulthood: results from a nationally representative study	Only 7.4% of adolescents met all three recommendations, while 18.7% met none.	10
Twenty-four-hour movement guidelines during middle adolescence and their association with glucose outcomes and type 2 diabetes mellitus in adulthood	Only 2.1% of adolescents met all three guidelines, while 37.8% met none.	9
U.S. Children Meeting Physical Activity, Screen Time, and Sleep Guidelines	Only 8.8% of U.S. children met all three guidelines combined. Moreover, the prevalence declined significantly with age.	83
Weight status and meeting the physical activity, sleep, and screen-time guidelines among Texas children: results from a population based, cross-sectional analysis	A greater proportion of healthy weight children (9.9% overall; 8.3% of girls and 11.3% of boys) met all three guidelines concurrently compared to thin (3.3%), overweight (5.7%), obese (3.5%), and morbidly obese (1.0%) children.	132
Weight status, body composition, and diet quality of Spanish schoolchildren according to their level of adherence to the 24-hour movement guidelines	Only 15% of schoolchildren met all three guidelines	70
What is the role of adherence to 24-hour movement guidelines in relation to physical fitness components among adolescents?	Only 5.7% of participants met all three recommendations, while 9.9% met none.	143

## Sheet: Correlates
Title	Summary of Findings	Manuscript Reference Number
24-hour movement guidelines and weight status among preschool-aged children in Bangladesh: A community-level cross-sectional study	Overall, 15% of children met all three 24‐hour movement behavior guidelines, with only minor, non-significant differences observed between boys and girls. Notably, children attending Noorani (Islamic) schools were twice as likely to meet all three recommendations compared to those in secular schools. Additionally, adherence to all three guidelines was not associated with overweight or obesity.	147
Adherence to 24-h movement behaviour guidelines in families with multiple children	Compared to families with children in different age‐based sleep guideline categories, families with children in the same age‐based sleep guideline category had nearly double the odds of having all children meet the guidelines	139
Association between air pollution and 24-h movement behaviours in a representative sample of Spanish youth	Compared with those living in low air pollution areas, individuals in medium and high air pollution areas had lower odds of meeting the guidelines (with odds ratios of 0.55 and 0.45, respectively).	129
Association Between Daily Physical Education Attendance and Meeting 24-Hour Movement Guidelines in Adolescence and Adulthood	Adolescents who participated in daily physical education lessons (PEL) had a higher likelihood of meeting all three guidelines compared to those who did not attend any PELs, about 1.7 times higher for boys and nearly 3.8 times higher for girls. In addition, each extra hour per week of PEL participation increased the likelihood of meeting all three recommendations by approximately 11% for boys and…	150
Canadian children’s and youth’s adherence to the 24-h movement guidelines during the COVID-19 pandemic: A decision tree analysis	A decision tree analysis revealed that parental confidence in restricting screen time was the strongest predictor: children whose parents strongly believed they could limit screen time and who maintained or increased their walking/biking time were more likely to meet the guidelines (with 16.2% adherence), while those whose parents felt less capable, and older children aged 12–17 in particular, we…	80
Environmental tobacco smoke exposure and 24-h movement guidelines in Spanish young people	Participants exposed to environmental tobacco smoke were 37% less likely to meet all three guidelines.	155
Factors Associated with Students Meeting Components of Canada’s New 24-Hour Movement Guidelines over Time in the COMPASS Study	Beginning participation in community sports after grade 9 was the only student-level characteristic associated with a higher likelihood of meeting all the guidelines.	71
Family history of non-communicable diseases and associations with weight and movement behaviours in Australian school-aged children: a prospective study	Boys with a family history of type 2 diabetes had 43% lower odds of meeting the combined guidelines compared to those without such a history.	60
Few Canadian children and youth were meeting the 24-hour movement behaviour guidelines 6-months into the COVID-19 pandemic: Follow-up from a national study	Parental support was positively correlated with their child's movement behaviors at both time points.	107
Healthy movement behaviours in children and youth during the COVID-19 pandemic: Exploring the role of the neighbourhood environment	Children and youth with greater outdoor opportunities, such as those living in houses with access to parks, tended to cluster into the increased outdoor activities group, where 4.9% met the 24‐hour movement guidelines. In contrast, barriers like high dwelling density and proximity to major streets led to membership in the decreased outdoor activities group, where only 1.0% met the guidelines, hig…	78
Identifying Risk Profiles for Nonadherence to the 24-Hour Movement Guidelines for Children and Youth 6 Months Into the COVID-19 Pandemic	The analysis showed that the strongest predictor of meeting all three was the parental perceived capability to restrict screen time, followed by the use of online resources to support movement behaviors and changes in the time spent outdoors. For example, among children whose parents reported high capability to restrict screen time, only 1.4% met the recommendations if their outdoor time decrease…	135
Impact of the COVID-19 virus outbreak on 24-h movement behaviours among children in Saudi Arabia: A cross-sectional survey	Children of older parents, as well as those with lower parental education levels and monthly incomes, were more likely to meet all the guidelines.	121
Impact of the COVID-19 virus outbreak on movement and play behaviours of Canadian children and youth: a national survey	Parental encouragement and support, engagement in physical activity, and family dog ownership were positively associated with healthier movement behaviours.	79
Impact of Virtual vs. In-Person School on Children Meeting the 24-h Movement Guidelines during the COVID-19 Pandemic	Overall, the odds of meeting the 24‐hour movement guidelines were 1.70 times higher during in-person schooling compared to virtual schooling	118
Integrating perceived physical environments and the theory of planned behaviors when explaining adherence to 24-hour movement guidelines in Chinese adolescents	Perceived physical environment and Theory of Planned Behaviour (TPB) constructs were associated with adolescents' adherence to 24-hour movement behaviour guidelines. Habit strength had a direct association with adherence, while past behaviour showed a significant association with adherence.	174
Levels and correlates of 24-hour movement behaviors among South Koreans: Results from the Korea National Health and Nutrition Examination Surveys, 2014 and 2015	Older adolescents, females, and those residing in metro Seoul generally exhibited less favourable movement behaviour patterns.	61
Longitudinal and cross-sectional associations of adherence to 24-hour movement guidelines with cardiometabolic risk	Those meeting all three at baseline having 3.4 times higher odds of continued adherence.	97
Meeting 24-h movement guidelines: Prevalence, correlates, and associations with socioemotional behavior in Spanish minors	Adherence to all three guidelines was more likely among children, those with higher socioeconomic status, higher human development indices, lower income inequality, and better diet quality.	130
Meeting 24-h movement guidelines: Prevalence, correlates, and the relationships with overweight and obesity among Chinese children and adolescents	Older children and adolescents were less likely to meet the guidelines, and higher parental education and family income were linked to better adherence.	19
Meeting 24-Hour Movement and Dietary Guidelines: Prevalence, Correlates and Association with Weight Status among Children and Adolescents: A National Cross-Sectional Study in China	Grade, sex, residence, mother’s age, and father’s education level were all significant correlates.	131
Physical activity, screen time, and sleep: do German children and adolescents meet the movement guidelines?	Adherence with all three behaviours was associated with younger age, male gender, higher self-reported socioeconomic status, and school type, as well as with better subjective school performance, less frequent ADHD, lower depressive symptoms and BMI, and no recent substance use.	114
Prevalence and correlates of adherence to movement guidelines among urban and rural children in Mozambique: a cross-sectional study	Children with higher parental education were 63% less likely to meet the guidelines; children from urban schools were 79% less likely to meet the guidelines compared to rural school children; and longer outdoor time was associated with 33% lower likelihood of meeting the recommendations.	65
Prevalence and correlates of adherence to the combined movement guidelines among Czech children and adolescents	Among children, girls were significantly less likely to meet the guidelines than boys (about 60% lower odds), and those with overweight or obese fathers had around 70% lower odds of adherence compared to those with normal-weight fathers.	86
Prevalence and correlates of compliance with 24-h movement guidelines among children from urban and rural Kenya—The Kenya-LINX project	The likelihood of meeting the guidelines decreased with age, while children who could swim and those who did not engage in screen time before school were more likely to meet the recommendations.	117
Prevalence and correlates of meeting physical activity, screen time, and sleep duration guidelines among Brazilian adolescents: findings from ERICA	Male sex, being 14–15 years old, having black or brown skin, attending school in the afternoon, and living in the less developed Northern and Northeastern regions were linked with a higher prevalence of meeting all three guidelines.	115
Prevalence and correlates of meeting sleep, screen-time, and physical activity guidelines among adolescents in the United Kingdom	Compared to girls from the lowest income tertile, those in the highest were more than twice as likely to meet all three guidelines, whereas girls with depressive symptoms were less likely to do so compared to their peers without these symptoms. Similarly, compared to boys with a normal body mass index, obese boys were less likely to meet all three recommendations, and boys with depressive symptom…	63
Prevalence and Likelihood of Meeting Sleep, Physical Activity, and Screen-Time Guidelines Among US Youth	Compared to younger adolescents (14 years and under) and non-Hispanic white peers, older teens, non-white adolescents, those who were overweight or obese, and those using marijuana or reporting depressive symptoms were less likely to meet all three recommendations, and girls who used alcohol were 28% less likely to meet them compared to girls who did not.	64
Prevalence and Selected Sociodemographic of Movement Behaviors in Schoolchildren from Low and Middle-Income Families in Nanjing, China: A Cross-Sectional Questionnaire Survey	Both residential area and grade level were significant correlates of adherence to the overall 24‐hour movement guidelines.	81
Prevalence and sociodemographic factors associated with meeting the 24-hour movement guidelines in a sample of Brazilian adolescents	Sex, age, socioeconomic status, household size, family structure, and parental higher education were not significantly associated with meeting all three behaviours.	75
Prevalence and trends in Australian adolescents’ adherence to 24-hour movement guidelines: findings from a repeated national cross-sectional survey	some apparent differences were observed by sex, grade level, and socio-economic area, these variations were not statistically significant.	91
Proportion and Correlates of Children in the US-Affiliated Pacific Region Meeting Sleep, Screen Time, and Physical Activity Guidelines	Females were 1.5 times more likely to meet all recommendations than males. Children aged 8 years were 57% less likely to meet all recommendations compared to those aged 5 years. Those living in lower-middle-income jurisdictions were 2.3 times more likely to meet all recommendations compared to those from high-income jurisdictions. Overweight and obese children were 53% and 58% less likely, respec…	163
Regional Socioeconomic Deprivation in Germany and Adherence to the 24-h Movement Guidelines among Children and Adolescents	Students from the most deprived communities were half as likely to meet all three guidelines compared to those from the most affluent regions. students who met all three guidelines were significantly more likely to be male, younger, and to report a higher perceived social status compared to those who did not meet all three guidelines.	146
Sexual identity-behavior discordance and meeting 24-hour movement behavior recommendations in adolescents	Although the prevalence of meeting all three 24-h MB guidelines was reported, and the correlates of meeting individual guidelines were documented, the correlates of meeting all three guidelines together were not reported.	151
Six-year trends and intersectional correlates of meeting 24-Hour Movement Guidelines among South Korean adolescents: Korea Youth Risk Behavior Surveys, 2013-2018	Male adolescents, regardless of social class, were more likely to meet all three recommendations compared to females in the lowest social class, although females from higher socio economic backgrounds also were more likely to comply with all movement behaviours compared to lower.	85
Sociodemographic diferences in 24-hour time-use behaviours in New Zealand children	Child ethnicity and mother’s education were significantly associated with adherence to these guidelines.	133
Thai Preschoolers’ movement behaviors outside kindergarten: prevalence of meeting individual and integrated movement guidelines	Age was negatively associated with meeting the integrated movement guidelines, meaning that older children were less likely to meet the recommended guidelines.	166
The neighbourhood social environment correlates with meeting 24-h movement behaviour recommendations in females: a cross-sectional study using the 2019 National Survey of Children’s Health	knowing where to go for help was associated with a 2.05 times higher probability of meeting the recommendations, and having a safe school environment was associated with a 1.90 times higher probability; these associations remained significant among females.	105
Typologies of Family Functioning and 24-h Movement Behaviors	Compared to children from families with high acceptance, high monitoring, and low conflict (P1), those from families with H-acceptance, M-monitoring, M-conflict (P2) had 46% lower odds, those with H-acceptance, M-monitoring, H-conflict (P3) had 72% lower odds, those with L-acceptance, L-monitoring, M-conflict (P4) had 76% lower odds, and those with M-acceptance, L-monitoring, H-conflict (P5) had …	173
U.S. Children Meeting Physical Activity, Screen Time, and Sleep Guidelines	Being female (versus male); an adolescent (versus child); black, Asian, or other race (versus white race); and underweight, overweight, or obese (versus normal weight) were all significantly associated with a lower likelihood of meeting all the 3 guidelines	83
Weight status and meeting the physical activity, sleep, and screen-time guidelines among Texas children: results from a population based, cross-sectional analysis	Children who were thin, overweight, obese, or morbidly obese had lower odds of meeting all three guidelines compared to healthy weight children.	132

## Sheet: Health and Well-being
Title	Summary of Findings	Manuscript Reference Number
24-H movement behaviors and visual impairment among Chinese adolescents with and without obesity	Adherence to these guidelines was not significantly associated with visual impairment in adolescents compared to non-adherence.	157
24-h Movement Guidelines and Substance Use among Adolescents: A School-Based Cross-Sectional Study	Additionally, among girls, meeting all three recommendations was associated with lower odds of cannabis use compared to those meeting none.	103
24-Hour Movement Behaviors and Impulsivity	Compared to meeting none, meeting all three was associated with lower positive urgency, lower negative urgency, lower behavioural inhibition, greater perseverance, and better delay-discounting scores.	37
24-Hour Movement Behaviors and Internalizing and Externalizing Behaviors Among Youth	Meeting all three was associated with lower rates of problem behaviors, about 23% lower for total, 22% lower for internalizing, and 21% lower for externalizing issues, compared to those meeting no recommendations.	95
24-hour movement behaviours and self-rated health in Chinese adolescents: a questionnaire-based survey in Eastern China	Adolescents adhering to all three recommendations was associated with nearly a 12 times higher likelihood of reporting better self-rated health compared to meeting none.	142
24-hour movement guidelines and suicidality among adolescents.	Meeting all three recommendations was linked to substantially lower odds of suicidal ideation (76% lower odds) and suicide attempts (92% lower odds)	94
24-hour movement guidelines and weight status among preschool-aged children in Bangladesh: A community-level cross-sectional study	Adherence to all three guidelines was not associated with overweight or obesity.	147
Adherence to 24-h movement guidelines and cognitive difficulties in adolescents	Compared to those who did not meet any guidelines, adolescents meeting all three were 3.38 times more likely to report no cognitive difficulties	39
Adherence to 24-h movement guidelines in Spanish schoolchildren and its association with insulin resistance: a cross-sectional study	Meeting one or none of the recommendations was associated with a 2.15 times higher risk of insulin resistance compared to meeting two or three recommendations, with an even higher risk observed in girls (2.80 times higher).	149
Adherence to 24-hour movement guidelines and their association with depressive symptoms in adolescents: Evidence from Bangladesh	Adolescents who met two or three recommendations had a 62% lower likelihood of experiencing depressive symptoms compared to those who did not meet any recommendations.	161
Adherence to 24-Hour Movement Guidelines in Relation to the Risk of Overweight and Obesity Among Children and Adolescents	Compared to those who did not adhere to any of the guidelines, participants who met all three recommendations had a 60% lower likelihood of developing overweight and obesity.	160
Adherence to 24-Hour Movement Recommendations and Health Indicators in Early Adolescence: Cross-Sectional and Longitudinal Associations in the Adolescent Brain Cognitive Development Study	Compared to those meeting no guidelines at T1, participants meeting all three had significantly better fluid, crystallized, and composite cognition scores, fewer behavioral problems, and lower adiposity. However, at T2 the cognitive benefits were no longer significant, although those meeting all three still showed lower adiposity and greater cortical gray matter volume compared to those meeting n…	35
Adherence to Combined Healthy Movement Behavior Guidelines among Adolescents: Effects on Cardiometabolic Health Markers	Adolescents who did not meet any guidelines were twice as likely to have higher cardiometabolic risk compared to those who met all three.	17
Adherence to the 24-hour movement guidelines and adiposity in a cohort of at risk youth: A longitudinal analysis	In childhood, compared to children meeting all three components, those meeting only two had a body mass index about 0.44 standard deviations higher, those meeting just one were about 0.85 standard deviations higher, and those meeting none were around 1.49 standard deviations higher; in early adolescence, children meeting only one component had a body mass index approximately 0.56 standard deviati…	33
Are one-year changes in adherence to the 24-hour movement guidelines associated with depressive symptoms among youth?	Among females, meeting at least one more guideline than the previous year was associated with lower depressive symptoms, whereas for males, changes in guideline adherence were not linked to depressive symptoms after accounting for prior depression and follow-up factors.	69
Are one-year changes in adherence to the 24-hour movement guidelines associated with flourishing among Canadian youth?	Whether students increased their adherence from the previous year was not significantly associated with higher flourishing scores after controlling for depressive symptoms and other factors.	72
Association between 24‑hour movement behaviors and health‑related quality of life in children	Regression analysis indicated that each additional guideline met was associated with a 0.52-point higher PedsQL total score, with children meeting all three scoring 1.61 points higher than those meeting none.	76
Association Between 24-Hour Movement Guideline and Physical, Verbal, and Relational Forms of Bullying Among Chinese Adolescents	Compared with those meeting no recommendations, participants who met all three were 36% less likely to be physical victims, 66% less likely to be physical perpetrators, and 81% less likely to be bully-victims. Similarly, in terms of verbal bullying, those meeting all three were 33% less likely to be victims, and 65% less likely to be perpetrators or bully-victims. Moreover, a dose-response relati…	177
Association between 24-hour movement guidelines and physical fitness in children	Meeting all three guidelines was not linked to differences (compared to meeting none) in fitness measures such as grip strength (both absolute and relative to body weight), sit-ups in 30 seconds, sit-and-reach, or performance on the 20-meter shuttle run.	90
Association Between Combinations of 24-Hour Movement Behaviors and Depression Among Adolescents — Inner Mongolia Autonomous Region, China, 2019–2021	In general, adherence to these guidelines was associated with lower rates of depression. Specifically, in 2019, adolescents who met none of the guidelines were 1.74 times more likely to report depression compared to those who met all three; this likelihood increased to 2.48 times in 2020 and 2.78 times in 2021.	154
Association between meeting the 24-h movement guidelines and psychosocial health in children: A cross-sectional study	Meeting all three guidelines was associated with fewer total difficulties, including reduced emotional symptoms, conduct problems, hyperactivity, and peer problems. Additionally, there was a dose‐response relationship, meaning that the more recommendations children met, the better their psychosocial health, particularly among boys.	41
Association between meeting the 24-hour movement guideline and anxiety status in Chinese school-aged adolescents	Not meeting any of the guidelines was associated with more than three times the likelihood of experiencing anxiety compared to those who met the guidelines.	152
Association between Physical Activity, Sedentary Behaviors, Sleep, Diet, and Adiposity among Children and Adolescents in China	Participants who met one or more guidelines had lower odds of overweight and obesity than those who met none, with the odds decreasing as the number of guidelines met increased.	106
Association between the 24-hour movement guidelines and executive function among Chinese children	In contrast, those who did not meet any recommendations showed significantly lower scores in Completed Categories and Shifting Efficiency, and higher scores in Non-Preservative Errors, indicating inferior global performance, reduced cognitive flexibility, and lower efficiency in rule discovery.	38
Association of Adolescent Bullying Victimization with Meeting 24‑hour Movement Behavior Recommendations: A Cross‑Sectional Study Using the Combined 2015–2019 Youth Risk Behavior Survey	Although the prevalence of meeting all three 24-h MB guidelines was reported, and the bullying-related outcomes of meeting individual guidelines were documented, the bullying-related outcomes of meeting all three guidelines together were not reported.	124
Associations between 24 hour movement behaviours and global cognition in US children: a cross-sectional observational study	Global cognition was positively associated with each additional recommendation met (an increase of 1.44 points), and those meeting all three had, on average, 3.89 points superior global cognition compared to those meeting none.	36
Associations between 24-h Movement Behavior and Internet Addiction in Adolescents: A Cross-Sectional Study	Children and adolescents who did not meet all three guidelines had an 8.44 times higher likelihood of Internet addiction compared to those who did meet these recommendations,	127
Associations between 24-h movement behaviors and self-rated health: a representative sample of school-aged children and adolescents in Okinawa, Japan	Meeting all three recommendations was strongly associated with a high prevalence of good health, with an odds ratio of 5.29 compared to those who met none.	119
Associations between combinations of 24‐h movement behaviors and physical fitness among Chinese adolescents: Sex and age disparities.	Specifically, meeting the MVPA, recreational screen time, and sleep guidelines together was associated with 1.81 times higher odds of achieving a high-level PFI compared to meeting none.	162
Associations between meeting 24-hour movement guidelines and mental well-being among Chinese adolescents in high-density cities	Adolescents who met all three guidelines had mental well-being scores that were 12.5 times higher compared to those who did not meet any guidelines.	175
Associations between meeting 24-hour movement guidelines and myopia among school-aged children: A cross-sectional study	Meeting all three guidelines was associated with a 60% lower risk of myopia compared to meeting none. Additionally, a greater number of guidelines met was linked to a reduced risk of myopia.	153
Associations between meeting combinations of 24-hour movement recommendations and dietary patterns of children: A 12-country study	Meeting all three guidelines was linked to the healthiest dietary patterns compared to meeting fewer recommendations.	59
Associations between meeting combinations of 24-h movement guidelines and health-related quality of life in children from 12 countries	Children who met all three recommendations reported a significantly higher overall Health-Related Quality of Life (HRQoL) T‐score (51.2) compared to those meeting none (49.6).	54
Associations between the Canadian 24 h movement guidelines and different types of bullying involvement among adolescents	Meeting all three recommendations was associated with notably lower risks of bullying: students meeting all three had about 68% lower odds of being a victim of school bullying, 75% lower odds of being both a bully and a victim, and 63% lower odds of being a victim of cyberbullying compared to those who did not meet any of the recommendations.	92
Associations of 24-Hour Movement Behavior with Depressive Symptoms and Anxiety in Children: Cross-Sectional Findings from a Chinese Sample	Compared to those meeting all three, participants who met none had 2.62 times higher odds of depressive symptoms and 2.32 times higher odds of anxiety.	104
Better health indicators of FitSpirit participants meeting 24-h movement guidelines for Canadian children and youth	Meeting all three recommendations was the strongest predictor of better perceived quality of life compared to meeting none.	84
Canadian 24-h Movement Guidelines, Life Stress, and Self-Esteem Among Adolescents	Meeting all three was associated with lower life stress (and higher self-esteem compared to meeting none. A clear dose-response gradient was observed, with greater numbers of recommendations met corresponding to lower life stress and higher self-esteem.	128
Combinations of physical activity, screen time and sleep, and their association with subjective wellbeing in children	Meeting all three was associated with 2 times better subjective wellbeing compared to meeting none. Moreover, a dose-response relationship was observed, with subjective wellbeing improving as the number of guidelines met increased	137
Compliance With 24-Hour Movement Guidelines in Hong Kong Adolescents: Associations With Weight Status	There was no significant difference in BMI between those meeting all three guidelines and those not meeting them, for the overall sample, as well as for girls and boys separately.	74
Cross-sectional and longitudinal associations of adherence to the 24-hour movement guidelines with mental health problems among Chinese adolescents	Cross-sectionally, adolescents meeting all three recommendations were associated with significantly lower anxiety and depressive symptoms than those meeting none, approximately 2.8 units lower for anxiety and 3.4 units lower for depression. Six months later, those meeting all three guidelines were still associated with lower anxiety (about 1 unit lower) and depressive symptoms (about 1.4 units lo…	141
Differential Associations Between Meeting 24-Hour Movement Guidelines With Mental Wellbeing and Mental Illness Among Chinese Adolescents	Compared with meeting no recommendations, meeting all three were significantly associated with better mental well-being and experienced lower severity of mental illness. Moreover, the relationship between the number of recommendations met and both mental well-being and mental illness indicators demonstrated a clear dose-response pattern.	138
Health associations with meeting new 24-h movement guidelines for Canadian children and youth	Meeting all three 24‐hour movement behaviours guidelines was linked with more favourable health outcomes, including lower Body Mass Index (BMI) z‐scores, waist circumference, blood pressure, insulin, triglycerides, and improved aerobic fitness, lipid profiles, better behavioral strengths and difficulties score, compared with meeting fewer recommendations.	31
Is adherence to the 24-hour movement guidelines associated with a reduced risk of adiposity among children and adolescents?	No significant differences in the odds of having a BMI z‐score >1 SD, excess fat mass, or excess visceral adipose tissue were observed between individuals meeting no guidelines and those meeting all three.	73
Is adherence to the 24-Hour Movement Guidelines associated with Mediterranean dietary patterns in adolescents?	Adolescents meeting all three guidelines showed higher adherence to the Mediterranean diet (β = 1.33) and were more likely to consume fruit and vegetables once a day, fish regularly, and eat cereal or grains for breakfast, while being less likely to consume commercially baked goods or sweets, compared to those not meeting the guidelines.	109
Is adherence to the Canadian 24-Hour Movement Behaviour Guidelines for Children and Youth associated with improved indicators of physical, mental, and social health?	Compared to those meeting fewer recommendations, children adhering to all three exhibited lower BMI and emotional problem scores, and higher life satisfaction.	32
Is meeting with the 24-h movement recommendations linked with suicidality? Results from a nationwide sample of 44,734 U.S. adolescents	Adolescents who met all three recommendations were 51% less likely to experience suicidal ideation, 49% less likely to engage in suicide planning, and 34% less likely to attempt suicide compared to those who did not meet all recommendations. Additionally, younger adolescents, female adolescents, and adolescents from minority racial backgrounds who adhered to the recommendations had a lower likeli…	158
Lifestyle Behavior and Mental Health in Early Adolescence	Children who met all three movement recommendations experienced 54% fewer mental health visits compared to those who met one or no recommendations.	176
Lifestyle Behaviours of Children and Adolescents During the First Two Waves of the COVID-19 Pandemic in Switzerland and Their Relation to Well-Being: An Observational Study	Those who met all three recommendations were more likely to report excellent health and higher life satisfaction compared to participants who did not meet any recommendations	116
Longitudinal and cross-sectional associations of adherence to 24-hour movement guidelines with cardiometabolic risk	Meeting all three guidelines was linked to lower cardiometabolic risk factors, though these associations lost significance after adjusting for body fat.	97
Meeting 24 h Movement Guidelines and Health-Related Quality of Life in Youths during the COVID-19 Lockdown	Compared to those meeting all three, participants who met fewer guidelines had a higher likelihood of feeling worried, sad, or unhappy during the COVID-19 lockdown, and they reported lower overall health-related quality of life.	111
Meeting 24-h movement guidelines and associations with health related quality of life of Australian adolescents	Meeting all three recommendations was associated with an overall health-related quality of life score about 5 points higher, with physical and psychosocial scores around 5.2 and 4.8 points higher, respectively, compared to those meeting fewer recommendations.	68
Meeting 24-h movement guidelines: Prevalence, correlates, and associations with socioemotional behavior in Spanish minors	Compared to those meeting all three, participants meeting two, one, or none had progressively higher odds of socioemotional problems (with odds ratios of 1.42, 1.50, and 1.92, respectively).	130
Meeting 24-h movement guidelines: Prevalence, correlates, and the relationships with overweight and obesity among Chinese children and adolescents	Moreover, those who met the guidelines had lower odds of being overweight/obese.	19
Meeting 24-Hour Movement and Dietary Guidelines: Prevalence, Correlates and Association with Weight Status among Children and Adolescents: A National Cross-Sectional Study in China	Additionally, children who met only the sleep guideline had a higher risk of underweight compared to those meeting all three, while those who met only the physical activity or screen time guideline had a higher risk of overweight/obesity than children who met all three.	131
Meeting 24-Hour Movement Guidelines for Children and Youth and associations with psychological well-being among South Korean adolescents	Meeting all three guidelines was associated with a 1.29 times higher likelihood of being happy and a 1.46 times higher likelihood of not feeling stressed compared to meeting fewer guidelines.	62
Meeting the Canadian 24-Hour Movement Guidelines and physical-mental comorbidity among Chinese children and adolescents: Prevalence, associations, and the population impacts	Meeting more recommendations was associated with lower physical–mental comorbid risks, a dose–response relationship that was particularly strong among primary school students (with those meeting all three having 68% lower odds of comorbidity). At the population level, about 42.1% of comorbid cases were attributable to non-adherence, with potential prevention estimates of 30.8% for boys and 55.7% …	156
Movement and mental health: Behavioral correlates of anxiety and depression among children of 6–17 years old in the U.S.	Meeting all three guidelines was associated with a lower likelihood of anxiety and depression among adolescents, with those meeting no guidelines having more than twice the odds of anxiety compared to those meeting all three.	66
Movement Behaviors and Perceived Loneliness and Sadness within Alaskan Adolescents	Meeting all three guidelines was associated with notably lower odds of loneliness and, meeting three guidelines was linked to lower odds of prolonged sadness compared to meeting none.	89
Physical activity, screen time and sleep duration: Combined associations with psychosocial health among Canadian children and youth	Youth who met two/three of the recommendations were over three times more likely to experience positive psychosocial health compared to those who did not meet any guideline.	40
Proportion of children meeting recommendations for 24-hour movement guidelines and associations with adiposity in a 12-country study	Children meeting all three guidelines were approximately 72% less likely to be obese compared with those who met none. Combined adherence was also significantly associated with a lower Body Mass Index (BMI) z‐score.	30
Proportion of Chinese Children and Adolescents Meeting 24-Hour Movement Guidelines and Associations with Overweight and Obesity	Compared to those who met none of the guidelines, the odds of being overweight or obese were lower among those who met one (OR = 0.51), two (OR = 0.32), and all three (OR = 0.23) guidelines, with a significant decreasing trend in overweight/obesity rates .	20
Proportion of Japanese primary school children meeting recommendations for 24-h movement guidelines and associations with weight status	Children who met all three had lower odds of being overweight or obese compared to meeting none, after adjusting for age, gender, and socioeconomic status.	87
Prospective associations between adherence to 24-hour movement guidelines and mental well-being in Chinese adolescents	Meeting all three guidelines at baseline was not associated with beneficial changes in mental well-being over time compared to meeting none.	148
Relationship Between Meeting 24-Hour Movement Guidelines and Cardiometabolic Risk Factors in Children	Meeting all three guidelines was associated with lower odds of obesity compared to meeting fewer recommendation(s).	57
Relationship of 24-Hour Movement Behaviors with Weight Status and Body Composition in Chinese Primary School Children: A Cross-Sectional Study	Those who met all three guidelines had a 37% lower likelihood of being overweight or obese compared to those who did not meet them.	120
School-aged children’s movement behaviours and subjective health complaints in Japan: a cross-sectional study during COVID-19 pandemic-related school closures and after school reopenings	Those adhering to all three recommendations were more likely to be at low risk for symptoms related to physical and mental pain, fatigue, irritability, and lethargy compared to meeting none.	165
Sleep, sedentary behavior, and physical activity in Brazilian adolescents: Achievement recommendations and BMI associations through compositional data analysis	Although the prevalence of meeting all three 24-h MB guidelines was reported, the BMI outcomes associated with meeting all three guidelines were not reported.	172
The Association of Soft Drink Consumption and the 24-Hour Movement Guidelines with Suicidality among Adolescents of the United States	Adolescents who did not meet all the recommendations had significantly higher risks of suicidal ideation and suicide plans, about 1.7 times and 1.8 times higher, respectively, compared with those who met all the guidelines.	125
The Associations between Meeting 24-Hour Movement Guidelines (24-HMG) and Mental Health in Adolescents—Cross Sectional Evidence from China	Meeting all three guidelines was associated with a significantly lower risk of anxiety and depression in adolescents.	18
The associations between meeting 24-hour movement guidelines and adiposity in Asian Adolescents: The Asia-Fit Study	Moreover, after adjusting for region, age, gender, perceived health status, life satisfaction, perceived sleep quality, and dietary intake, a higher number of guidelines met was associated with a lower body fat percentage in Asian adolescents.	34
The Canadian 24-Hour Movement Guidelines and Psychological Distress among Adolescents	Only 4.7% of participants met all three recommendations, while 38.9% met none. Compared to those meeting no recommendations, meeting all three was associated with lower anxiety and depressive symptoms.	93
The Canadian 24‑hour movement guidelines and self‑rated physical and mental health among adolescents	Compared to those who met no recommendations, meeting all three was associated with significantly better self-rated physical health, over six times greater odds, and over three and a half times greater odds of positive self-rated mental health.	102
The Combinations of Physical Activity, Screen Time, and Sleep, and Their Associations with Self-Reported Physical Fitness in Children and Adolescents	Meeting all the guidelines was associated with significantly better general physical fitness, cardiorespiratory fitness, and muscular strength compared to those meeting none.	112
Trajectories of 24-h movement guidelines from middle adolescence to adulthood on depression and suicidal ideation: a 22-year follow-up study	Those who consistently met the guidelines had a substantially lower risk of depression symptoms and suicidal ideation compared to those who never met them. Additionally, individuals who did not meet the guidelines in adolescence but achieved them in adulthood also showed a lower risk of suicidal ideation.	8
Twenty-Four-Hour Movement Guidelines and Body Weight in Youth	Compared to those meeting all three, meeting zero guidelines was associated with a 1.85 times higher likelihood of overweight and a 4.25 times higher likelihood of obesity, with females showing even greater odds (nearly 5 times) compared to males (about 4 times) when meeting none.	82
Twenty‑four‑hour movement guidelines during adolescence and its association with obesity at adulthood: results from a nationally representative study	Adolescents who met all three had a lower risk of abdominal obesity in adulthood, they were 24% less likely to develop abdominal obesity than those who met none.	10
Twenty-four-hour movement guidelines during middle adolescence and their association with glucose outcomes and type 2 diabetes mellitus in adulthood	In Wave V, adolescents who met all three guidelines had a notably lower risk of developing type 2 diabetes compared to those who met none (prevalence ratio of 0.47). Additionally, with each extra guideline met, the risk of type 2 diabetes in adulthood was lower by 18% in Wave IV and 15% in Wave V.	9
Weight status, body composition, and diet quality of Spanish schoolchildren according to their level of adherence to the 24-hour movement guidelines	Low adherence (meeting 0 or 1 recommendation) associated with a higher percentage of overweight. Compared to those with medium (meeting 2 recommendations) or high adherence (meeting all 3 recommendations), the low adherence group also had lower fibre intake, lower intakes of vitamins B6, B12, C, selenium, and magnesium, and a higher intake of saturated fatty acids.	70
What is the role of adherence to 24-hour movement guidelines in relation to physical fitness components among adolescents?	Compared with those who met none, participants who met all three 24‐hour movement guidelines were about 3.3 times more likely to have high or very high cardiorespiratory fitness, nearly twice as likely to excel in the standing long jump, about twice as likely to demonstrate superior muscular fitness, and roughly twice as likely to have better overall physical fitness.	143

## Sheet: Academic Performance
Title	Summary of Findings	Manuscript Reference Number
24‑h movement behaviours in Spanish youth before and after 1‑year into the covid‑19 pandemic and its relationship to academic performance	Although the prevalence of meeting all three 24-h MB guidelines was reported, and the academic performance associated with individual behaviors was documented, the academic outcomes associated with meeting all three guidelines were not reported.	110
Adherence to 24-hour movement guidelines and academic performance in adolescents	Among middle school students, those meeting all three guidelines displayed better academic performance than those meeting none.	23
Association between meeting 24-h movement guidelines and academic performance in a sample of 67,281 Chinese children and adolescents	Meeting all three was associated with better academic performance in Chinese (1.56 times more likely), Math (1.51 times more likely), and English (1.73 times more likely) compared to meeting none. For primary school students, a higher number of guidelines met was linked to progressively better performance across all subjects. In junior middle school, better performance was observed with increased…	145
Associations between meeting 24-hour movement guidelines and academic achievement in Australian primary school-aged children	When assessed by self-report, meeting more guidelines was associated with higher numeracy achievement, with children meeting 1, 2, or 3 guidelines scoring 23, 34, and 40 points higher, respectively, than those meeting none, although no significant literacy differences were observed when using accelerometry.	21
Associations between meeting sleep, physical activity or screen time behaviour guidelines and academic performance in Australian school children	Children who met at least two of the guidelines showed better overall academic performance, including in maths and English.	22
Is adherence to 24-Hour Movement Guidelines associated with a higher academic achievement among adolescent males and females?	Overall, meeting all three guidelines was linked to higher academic achievement compared to meeting none. Among male adolescents, those meeting all three had significantly higher academic achievement than those meeting none.	100
Meeting 24-h Movement Guidelines is Related to Better Academic Achievement: Findings from the YRBS 2019 Cycle	Compared to those who met none, adolescents who met all three guidelines had 2.01 times higher odds of reporting first-class academic achievement. In sex-specific analyses, boys who met all guidelines had 2.05 times higher odds and girls had 2.26 times higher odds of first-class academic achievement. These significant associations were observed among adolescents in 9th to 10th grades, but not in …	108
Recommendations on screen time, sleep and physical activity: associations with academic achievement in Swiss adolescents	Meeting all three recommendations was associated with academic achievement scores that were, on average, 0.24 units higher compared to those who met none	98

## Sheet: Intervention 
Title	Summary of Findings	Manuscript Reference Number
Can High Schools Be an Effective Setting to Promote Healthy Lifestyles? Effects of a Multiple Behavior Change Intervention in Adolescents	Experimental school students exhibited significant improvements in meeting 24‐hour movement behaviours guidelines relative to control students and their own baseline measures. Furthermore, while the intervention was effective for both genders, the effect was notably larger in boys.	178
Exploring Parents' Message Receipt and Message Enactment of the World's First Integrated Movement Behaviour Guidelines for Children and Youth.	Parents who read the integrated guidelines were more likely to put the information into practice to help their child meet the recommendations, compared with those who read the segregated or control guidelines. In addition, the better the parents understood the message, the more likely they were to act on it.	179
Effects of a school-based intervention on physical activity, sleep duration, screen time, and diet in children	The prevalence of meeting all three behaviors together in this article was extracted from: Prevalence of meeting 24-Hour Movement Guidelines from pre-school to adolescence: A systematic review and meta-analysis including 387,437 participants and 23 countries (https://www.sciencedirect.com/science/article/pii/S2095254622000205). While the intervention had a significant effect on some individual be…	126

## Sheet: Identified from systematic revi
Title	Author(s)	Year	Data Type	Country	Journal Name	Sample Size	Age of Children/Adolescents	Study Design	Physical Activity Measures	Screen Time Measures	Sleep Duration Measures	Prevalence of Compliance Measurement Research	Trends Research	Correlates Research	Determinants Research	Physical Health Consequences Research	Mental Health Consequences Research	Academic Activities Research	Intervention Research	Covidence ID	Remark
Associations between sleep duration, sedentary time, physical activity, and health indicators among Canadian children and youth using compositional analyses	Carson et al.	2016			Applied Physiology, Nutrition, and Metabolism			Cross-sectional	Objective	Objective	Subjective					Yes	Yes				Compositional data analysis
Academic Performance and Lifestyle Behaviors in Australian School Children: A Cluster Analysis	Howie et al.	2020		Australia	BMC Public Health	978	Mean age = 14.7 +/- 2.7 years	Cross-sectional				Yes						Yes
Do differences in compositional time use explain ethnic variation in the prevalence of obesity in children? Analyses using 24-hour accelerometry	Taylor et al.															Yes					Compositional data analysis
Compositional associations of time spent in sleep, sedentary behavior and physical activity with obesity measures in children	Talarico et al.															Yes					Compositional data analysis
Fitness, fatness and the reallocation of time between children’s daily movement behaviours: an analysis of compositional data	Fairclough et al.															Yes					Compositional data analysis
Prevalence and correlates of meeting sleep, screen-time, and physical activity guidelines among adolescents in the United Kingdom	Pearson et al.											Yes		Yes
Healthy weight, health behaviours and quality of life among Aboriginal children living in regional Victoria	Browne et al.	2022										Yes				Yes
Health outcomes associated with reallocations of time between sleep, sedentary behaviour, and physical activity: a systematic scoping review of isotemporal substitution studies	Grgic et al.							Review								Yes	Yes				Compositional data analysis
Exploring the impact of COVID-19 on the movement behaviors of children and youth: a scoping review of evidence after the first year.	Paterson et al.							Review					Trend

## Sheet: Excluded (Not all three MB)
Clustering of Six Key Risk Behaviors for Chronic Disease among Adolescent Females	Gardner et al.											Yes								1012
Healthy lifestyle behaviours are positively and independently associated with academic achievement: An analysis of self-reported data from a nationally representative sample of Canadian early adolescents	Faught et al.											Yes						Yes		2153
Association between Physical Activity, Sedentary Behaviors, Sleep, Diet, and Adiposity among Children and Adolescents in China	Ding et al.											Yes				Yes				119
Healthy weight, health behaviours and quality of life among Aboriginal children living in regional Victoria	Browne et al.	2022										Yes				Yes	Yes
Lifestyle behaviours of immigrant and Australian children: Evidence from a nationally representative sample	Ahmed et al.	2022										Yes								12429
Association between healthy lifestyle pattern and early onset of puberty: based on a longitudinal follow-up study	Li et al.	2022	Nationally not representative	China	British Journal of Nutrition	1294	Mean age = 8.4 +/- 0.6 years	Longitudinal	Subjective	Subjective	Subjective	Yes				Yes				2205	Multiple health behaviors
Changes in Canadian Adolescent Time Use and Movement Guidelines During the Early COVID-19 Outbreak: A Longitudinal Prospective Natural Experiment Design.	Duncan et al.	2022	Nationally not representative	Canada	Journal of Physical Activity and Health	10659	Mean age = 15 + / - 0.9 years	Longitudinal	Subjective	Subjective	Subjective	Yes								204	Should double check?	They have addressed 4 behaviours as MB.
Longitudinal patterns of physical activity, sedentary behavior and sleep in urban South African adolescents, Birth-To-Twenty Plus cohort	Hanson et al.	2019	Nationally not representative	South Africa	BMC Pediatrics	1414	12-17 years	Longitudinal	Subjective	Subjective	Subjective		Yes							193
Outdoor physical activity, compliance with the physical activity, screen time, and sleep duration recommendations, and excess weight among adolescents	Sampasa-Kanyinga et al.	2019	Nationally not representative	Canada	Obesity Science and Practice	10028	Mean age = 15.2 +/- 1.8 years	Cross-sectional	Subjective	Subjective	Subjective	Yes		Yes						9767	Should we consider it as health outcome study or not? No, I think
The longitudinal impact of diet, physical activity, sleep, and screen time on Canadian adolescents' academic achievement: An analysis from the COMPASS study	Faught et al.	2019	Nationally not representative	Canada	Preventive Medicine	11016	13-18 years	Longitudinal	Subjective	Subjective	Subjective	Yes						Yes		327	Should I include this or not?
The integrated role of multiple healthy weight behaviours on overweight and obesity among adolescents: a cross-sectional study	Menon et al.	2019	Nationally not representative	Canada	BMC Public Health	9866	11-17 years	Cross-sectional	Subjective	Subjective	Subjective	Yes				Yes				468	4 behaviors?
Adherence to sleep guidelines reduces risk of overweight/obesity in addition to 8-5-2-1-0 guidelines among a large sample of adolescents in the United States	Narcisse et al.	2019	Nationally representative	United States of America	Sleep Health	8194	Mean age = 16 +/- 0.03 years	Cross-sectional	Subjective	Subjective	Subjective	Yes				Yes				1006	Multiple behaviors? Some others at later points too
Complete mental health status and associations with physical activity, screen time, and sleep in youth	Weatherson et al.	2020	Nationally representative *	Canada	Mental Health and Physical Activity	29133	15.31 +/- 1.45 years	Cross-sectional	Subjective	Subjective	Subjective			Yes						9214	Check limitation. Should we keep it or not?
Identifying patterns of movement behaviours in relation to depressive symptoms during adolescence: A latent profile analysis approach	Brown et al.	2020	Nationally representative	United States of America	Preventive Medicine	6436	Mean age = 16.03 +/- 1.75 years	Longitudinal and Cross-sectional	Subjective	Subjective	Subjective			Yes			Yes			431	need to discuss?
Academic Performance and Lifestyle Behaviors in Australian School Children: A Cluster Analysis	Howie et al.	2020		Australia	BMC Public Health	978	Mean age = 14.7 +/- 2.7 years	Cross-sectional				Yes						Yes
Physical Activity, Sedentary Behavior and Sleep Time: Association with Cardiovascular Hemodynamic Parameters, Blood Pressure and Structural and Functional Arterial Properties in Childhood	Gómez-García et al.	2021	Nationally not representative	Uruguay	Journal of Cardiovascular Development and Disease	816	Mean age = 5.83 +/- 0.35 years	Cross-sectional	Subjective	Subjective	Subjective	Yes				Yes				10953	Age issue?
Parental perception and guideline awareness of children's lifestyle behaviours at ages 5 to 14 in Singapore.	Quah et al.	2021	Nationally not representative	Singapore	ANNALS ACADEMY OF MEDICINE SINGAPORE	100	5-14 years	Cross-sectional	Subjective	Subjective	Subjective	Yes								415
Systematic Review of the Relationships between 24-Hour Movement Behaviours and Health Indicators in School-Aged Children from Arab-Speaking Countries.	Alanazi et al.							Systematic Review								Yes	Yes			219
Socio-demographic and maternal predictors of adherence to 24-hour movement guidelines in Singaporean children	Chen et al.	2019	Nationally not representative	Singapore	International Journal of Behavioral Nutrition and Physical Activity	547	5.5 years	Cohort	Objective	Subjective	Objective	Yes		Yes						8178
Prospective associations with physiological, psychosocial and educational outcomes of meeting Australian 24-Hour Movement Guidelines for the Early Years	Hinkley et al.	2020	Nationally not representative	Australia	International Journal of Behavioral Nutrition and Physical Activity	471	3–5 years; 2008/9. Follow-ups occurred at 3 (2011/12; 6–8 years), 6 (2014/15; 9–11 years) and 7 (2016; 10–12 years)	Longitudinal	Objective	Subjective	Subjective	Yes				Yes	Yes	Yes		401	MB was assed at early years. Should we include this study?
