# Supplementary material for: Global research on 24-hour movement behaviours guidelines in children and adolescents: a systematic review
Source: Int J Behav Nutr Phys Act. 2025 Aug 8;22:108. doi: 10.1186/s12966-025-01809-5 (PMC12333077; doi:10.1186/s12966-025-01809-5)
Supplement: Supplementary file 4 — Supplementary Material 4 [file 12966_2025_1809_MOESM4_ESM.xlsx]

## Sheet: Quality Assessment Guide
CD (Cannot Determine): Indicates that there is insufficient data to accurately assess the quality. NA (Not Applicable): Used when a particular quality criterion does not apply to the evaluation. Numerical Scores: 0-4: Poor Quality Scores in this range suggest significant issues and indicate poor overall quality. 5-11: Fair Quality Scores in this range indicate average performance with room for im…

## Sheet: Observational
Title	Q1. Was the research question or objective in this paper clearly stated?	Q2. Was the study population clearly specified and defined?	Q3. Was the participation rate of eligible persons at least 50%?	Q4. Were all the subjects selected or recruited from the same or similar populations (including the same time period)? Were inclusion and exclusion criteria for being in the study prespecified and applied uniformly to all participants?	Q5. Was a sample size justification, power description, or variance and effect estimates provided?	Q6. For the analyses in this paper, were the exposure(s) of interest measured prior to the outcome(s) being measured?	Q7. Was the timeframe sufficient so that one could reasonably expect to see an association between exposure and outcome if it existed?	Q8. For exposures that can vary in amount or level, did the study examine different levels of the exposure as related to the outcome (e.g., categories of exposure, or exposure measured as continuous variable)?	Q9. Were the exposure measures (independent variables) clearly defined, valid, reliable, and implemented consistently across all study participants?	Q10. Was the exposure(s) assessed more than once over time?	Q11. Were the outcome measures (dependent variables) clearly defined, valid, reliable, and implemented consistently across all study participants?	Q12. Were the outcome assessors blinded to the exposure status of participants?	Q13. Was loss to follow-up after baseline 20% or less?	Q14. Were key potential confounding variables measured and adjusted statistically for their impact on the relationship between exposure(s) and outcome(s)?	Yes' Score	Quality
24‑h movement behaviours in Spanish youth before and after 1‑year into the covid‑19 pandemic and its relationship to academic performance	Yes	Yes	CD	No	No	No	No	Yes	Yes	No	Yes	NA	NA	Yes	6	Fair
24-h Movement Guidelines and Substance Use among Adolescents: A School-Based Cross-Sectional Study	Yes	Yes	Yes	Yes	No	No	No	Yes	Yes	No	Yes	NA	NA	Yes	8	Fair
24-Hour Movement Behaviors and Impulsivity	Yes	Yes	CD	Yes	No	No	No	Yes	Yes	No	Yes	NA	NA	Yes	7	Fair
24-Hour Movement Behaviors and Internalizing and Externalizing Behaviors Among Youth	Yes	Yes	CD	Yes	No	No	No	Yes	Yes	No	Yes	NA	NA	Yes	7	Fair
24-Hour movement behaviours and COVID-19 among children in the Kingdom of Saudi Arabia: A repeat cross-sectional study	Yes	Yes	No	Yes	No	No	No	Yes	Yes	No	Yes	NA	NA	No	6	Fair
24-hour movement guidelines and suicidality among adolescents.	Yes	Yes	Yes	Yes	No	No	No	Yes	Yes	No	Yes	NA	NA	Yes	8	Fair
Adherence to 24-h movement guidelines and cognitive difficulties in adolescents	Yes	Yes	Yes	Yes	No	No	No	Yes	Yes	No	Yes	NA	NA	Yes	8	Fair
Adherence to 24-Hour Movement Guidelines among Spanish Adolescents: Differences between Boys and Girls	Yes	Yes	CD	Yes	No	No	No	Yes	Yes	No	Yes	NA	NA	No	6	Fair
Adherence to 24-hour movement guidelines and academic performance in adolescents	Yes	Yes	Yes	Yes	No	No	No	Yes	Yes	No	Yes	NA	NA	Yes	8	Fair
Adherence to Combined Healthy Movement Behavior Guidelines among Adolescents: Effects on Cardiometabolic Health Markers	Yes	Yes	Yes	Yes	No	No	No	Yes	Yes	No	Yes	NA	NA	Yes	8	Fair
Adherence to the 24-Hour Movement Guidelines among 10- to 17-year-old Canadians	Yes	Yes	CD	Yes	No	No	No	Yes	Yes	No	Yes	NA	NA	No	6	Fair
Association Between 24-Hour Movement Guideline and Physical, Verbal, and Relational Forms of Bullying Among Chinese Adolescents	Yes	Yes	Yes	Yes	No	No	No	Yes	Yes	No	Yes	NA	NA	Yes	8	Fair
Association between 24-hour movement guidelines and physical fitness in children	Yes	Yes	CD	Yes	No	No	No	Yes	Yes	No	Yes	NA	NA	Yes	7	Fair
Association between air pollution and 24-h movement behaviours in a representative sample of Spanish youth	Yes	Yes	CD	Yes	No	No	No	Yes	Yes	No	Yes	NA	NA	Yes	7	Fair
Association between Physical Activity, Sedentary Behaviors, Sleep, Diet, and Adiposity among Children and Adolescents in China	Yes	Yes	CD	Yes	No	No	No	Yes	Yes	No	Yes	NA	NA	Yes	7	Fair
Association between the 24-hour movement guidelines and executive function among Chinese children	Yes	Yes	Yes	Yes	No	No	No	Yes	Yes	No	Yes	NA	NA	Yes	8	Fair
Association of Adolescent Bullying Victimization with Meeting 24‑hour Movement Behavior Recommendations: A Cross‑Sectional Study Using the Combined 2015–2019 Youth Risk Behavior Survey	Yes	Yes	Yes	Yes	No	No	No	Yes	Yes	No	Yes	NA	NA	Yes	8	Fair
Associations between 24 hour movement behaviours and global cognition in US children: a cross-sectional observational study	Yes	Yes	CD	Yes	No	No	No	Yes	Yes	No	Yes	NA	NA	Yes	7	Fair
Associations between 24-h Movement Behavior and Internet Addiction in Adolescents: A Cross-Sectional Study	Yes	Yes	CD	Yes	No	No	No	Yes	Yes	No	Yes	NA	NA	Yes	7	Fair
Associations between 24-h movement behaviors and self-rated health: a representative sample of school-aged children and adolescents in Okinawa, Japan	Yes	Yes	No	Yes	No	No	No	Yes	Yes	No	Yes	NA	NA	Yes	7	Fair
Associations between meeting 24-hour movement guidelines and academic achievement in Australian primary school-aged children	Yes	Yes	Yes	Yes	No	No	No	Yes	Yes	No	Yes	NA	NA	Yes	8	Fair
Associations between meeting combinations of 24-h movement guidelines and health-related quality of life in children from 12 countries	Yes	Yes	CD	Yes	No	No	No	Yes	Yes	No	Yes	NA	NA	Yes	7	Fair
Associations between meeting combinations of 24-hour movement recommendations and dietary patterns of children: A 12-country study	Yes	Yes	CD	Yes	No	No	No	Yes	Yes	No	Yes	NA	NA	Yes	7	Fair
Associations between meeting sleep, physical activity or screen time behaviour guidelines and academic performance in Australian school children	Yes	Yes	CD	Yes	No	No	No	Yes	Yes	No	Yes	NA	NA	Yes	7	Fair
Associations between the Canadian 24 h movement guidelines and different types of bullying involvement among adolescents	Yes	Yes	Yes	Yes	No	No	No	Yes	Yes	No	Yes	NA	NA	Yes	8	Fair
Associations of 24-Hour Movement Behavior with Depressive Symptoms and Anxiety in Children: Cross-Sectional Findings from a Chinese Sample	Yes	Yes	CD	Yes	Yes	No	No	Yes	Yes	No	Yes	NA	NA	Yes	8	Fair
Better health indicators of FitSpirit participants meeting 24-h movement guidelines for Canadian children and youth	Yes	Yes	CD	Yes	No	No	No	Yes	Yes	No	Yes	NA	NA	Yes	7	Fair
Canadian 24-h Movement Guidelines, Life Stress, and Self-Esteem Among Adolescents	Yes	Yes	Yes	Yes	No	No	No	Yes	Yes	No	Yes	NA	NA	Yes	8	Fair
Canadian children’s and youth’s adherence to the 24-h movement guidelines during the COVID-19 pandemic: A decision tree analysis	Yes	Yes	CD	Yes	No	No	No	Yes	Yes	No	Yes	NA	NA	Yes	7	Fair
Changes in Healthy Behaviors and Meeting 24-h Movement Guidelines in Spanish and Brazilian Preschoolers, Children and Adolescents during the COVID-19 Lockdown	Yes	Yes	CD	Yes	No	No	No	Yes	Yes	No	Yes	NA	NA	Yes	7	Fair
Combinations of physical activity, screen time and sleep, and their association with subjective wellbeing in children	Yes	Yes	Yes	Yes	No	No	No	Yes	Yes	No	Yes	NA	NA	Yes	8	Fair
Compliance of the 24-Hour Movement Guidelines in 9- to 11-Year-Old Children From a Low-Income Town in Chile	Yes	Yes	CD	Yes	No	No	No	Yes	Yes	Yes	Yes	NA	NA	No	7	Fair
Compliance With 24-Hour Movement Guidelines in Hong Kong Adolescents: Associations With Weight Status	Yes	Yes	Yes	Yes	No	No	No	Yes	Yes	Yes	Yes	NA	NA	Yes	9	Fair
Differential Associations Between Meeting 24-Hour Movement Guidelines With Mental Wellbeing and Mental Illness Among Chinese Adolescents	Yes	Yes	Yes	Yes	No	No	No	Yes	Yes	No	Yes	NA	NA	Yes	8	Fair
Does compliance with healthy lifestyle behaviours cluster within individuals in Australian primary school‐aged children?	Yes	Yes	CD	No	No	No	No	Yes	Yes	No	Yes	NA	NA	No	5	Fair
Factors Associated with Students Meeting Components of Canada’s New 24-Hour Movement Guidelines over Time in the COMPASS Study	Yes	Yes	CD	Yes	No	No	No	Yes	Yes	No	Yes	NA	NA	Yes	7	Fair
Few Canadian children and youth were meeting the 24-hour movement behaviour guidelines 6-months into the COVID-19 pandemic: Follow-up from a national study	Yes	Yes	CD	Yes	No	No	No	Yes	Yes	No	Yes	NA	NA	No	6	Fair
Health associations with meeting new 24-h movement guidelines for Canadian children and youth	Yes	Yes	CD	Yes	No	No	No	Yes	Yes	No	Yes	NA	NA	Yes	7	Fair
Healthy movement behaviours in children and youth during the COVID-19 pandemic: Exploring the role of the neighbourhood environment	Yes	Yes	CD	Yes	No	No	No	Yes	Yes	No	Yes	NA	NA	Yes	7	Fair
Healthy or Unhealthy? The Cocktail of Health-Related Behavior Profiles in Spanish Adolescents	Yes	Yes	Yes	Yes	No	No	No	Yes	Yes	No	Yes	NA	NA	No	7	Fair
Identifying Risk Profiles for Nonadherence to the 24-Hour Movement Guidelines for Children and Youth 6 Months Into the COVID-19 Pandemic	Yes	Yes	CD	Yes	No	No	No	Yes	Yes	No	Yes	NA	NA	No	6	Fair
Impact of the COVID-19 virus outbreak on 24-h movement behaviours among children in Saudi Arabia: A cross-sectional survey	Yes	Yes	CD	Yes	No	No	No	Yes	Yes	No	Yes	NA	NA	No	6	Fair
Impact of the COVID-19 virus outbreak on movement and play behaviours of Canadian children and youth: a national survey	Yes	Yes	CD	Yes	No	No	No	Yes	Yes	No	Yes	NA	NA	No	6	Fair
Impact of Virtual vs. In-Person School on Children Meeting the 24-h Movement Guidelines during the COVID-19 Pandemic	Yes	Yes	CD	Yes	No	No	No	Yes	Yes	Yes	Yes	NA	NA	Yes	8	Fair
Is adherence to 24-Hour Movement Guidelines associated with a higher academic achievement among adolescent males and females?	Yes	Yes	CD	Yes	No	No	No	Yes	Yes	No	No	NA	NA	Yes	6	Fair
Is adherence to the 24-hour movement guidelines associated with a reduced risk of adiposity among children and adolescents?	Yes	Yes	CD	Yes	No	No	No	Yes	Yes	No	Yes	NA	NA	Yes	7	Fair
Is adherence to the 24-Hour Movement Guidelines associated with Mediterranean dietary patterns in adolescents?	Yes	Yes	CD	Yes	No	No	No	Yes	Yes	No	Yes	NA	NA	Yes	7	Fair
Is adherence to the Canadian 24-Hour Movement Behaviour Guidelines for Children and Youth associated with improved indicators of physical, mental, and social health?	Yes	Yes	CD	Yes	No	No	No	Yes	Yes	No	Yes	NA	NA	Yes	7	Fair
Levels and correlates of 24-hour movement behaviors among South Koreans: Results from the Korea National Health and Nutrition Examination Surveys, 2014 and 2015	Yes	Yes	CD	Yes	No	No	No	Yes	Yes	No	Yes	NA	NA	Yes	7	Fair
Meeting 24 h Movement Guidelines and Health-Related Quality of Life in Youths during the COVID-19 Lockdown	Yes	Yes	CD	Yes	No	No	No	Yes	Yes	No	Yes	NA	NA	Yes	7	Fair
Meeting 24-h movement guidelines and associations with health related quality of life of Australian adolescents	Yes	Yes	CD	Yes	No	No	No	Yes	Yes	No	Yes	NA	NA	Yes	7	Fair
Meeting 24-h Movement Guidelines is Related to Better Academic Achievement: Findings from the YRBS 2019 Cycle	Yes	Yes	Yes	Yes	No	No	No	Yes	Yes	No	No	NA	NA	Yes	7	Fair
Meeting 24-h movement guidelines: Prevalence, correlates, and associations with socioemotional behavior in Spanish minors	Yes	Yes	CD	Yes	No	No	No	Yes	Yes	No	Yes	NA	NA	Yes	7	Fair
Meeting 24-h movement guidelines: Prevalence, correlates, and the relationships with overweight and obesity among Chinese children and adolescents	Yes	Yes	Yes	Yes	No	No	No	Yes	Yes	No	Yes	NA	NA	Yes	8	Fair
Meeting 24-Hour Movement and Dietary Guidelines: Prevalence, Correlates and Association with Weight Status among Children and Adolescents: A National Cross-Sectional Study in China	Yes	Yes	Yes	Yes	No	No	No	Yes	Yes	No	Yes	NA	NA	Yes	8	Fair
Meeting 24-Hour Movement Guidelines for Children and Youth and associations with psychological well-being among South Korean adolescents	Yes	Yes	Yes	Yes	No	No	No	Yes	Yes	No	Yes	NA	NA	Yes	8	Fair
Meeting the Canadian 24-Hour Movement Guidelines for Children and Youth	Yes	Yes	No	Yes	No	No	No	Yes	Yes	No	Yes	NA	NA	No	6	Fair
Moderate–Vigorous Physical Activity, Screen Time and Sleep Time Profiles: A Cluster Analysis in Spanish Adolescents	Yes	Yes	Yes	Yes	Yes	No	No	Yes	Yes	No	Yes	NA	NA	No	8	Fair
Movement and mental health: Behavioral correlates of anxiety and depression among children of 6–17 years old in the U.S.	Yes	Yes	No	Yes	No	No	No	Yes	Yes	No	Yes	NA	NA	Yes	7	Fair
Movement and Play Behaviors of Egyptian Children After Covid-19 Pandemic Restrictions: Cross-Sectional Study	Yes	Yes	CD	Yes	No	No	No	Yes	Yes	No	Yes	NA	NA	No	6	Fair
Movement Behaviors and Perceived Loneliness and Sadness within Alaskan Adolescents	Yes	Yes	Yes	Yes	No	No	No	Yes	Yes	No	Yes	NA	NA	Yes	8	Fair
Movement in High School: Proportion of Chinese Adolescents Meeting 24-Hour Movement Guidelines	Yes	Yes	No	Yes	No	No	No	Yes	Yes	No	Yes	NA	NA	No	6	Fair
Physical activity, screen time and sleep duration: Combined associations with psychosocial health among Canadian children and youth	Yes	Yes	No	Yes	No	No	No	Yes	Yes	No	Yes	NA	NA	Yes	7	Fair
Physical activity, screen time, and sleep: do German children and adolescents meet the movement guidelines?	Yes	Yes	CD	Yes	No	No	No	Yes	Yes	No	Yes	NA	NA	Yes	7	Fair
Prevalence and correlates of adherence to movement guidelines among urban and rural children in Mozambique: a cross-sectional study	Yes	Yes	CD	Yes	No	No	No	Yes	Yes	No	Yes	NA	NA	Yes	7	Fair
Prevalence and correlates of adherence to the combined movement guidelines among Czech children and adolescents	Yes	Yes	Yes	Yes	No	No	No	Yes	Yes	No	Yes	NA	NA	Yes	8	Fair
Prevalence and correlates of compliance with 24-h movement guidelines among children from urban and rural Kenya—The Kenya-LINX project	Yes	Yes	CD	Yes	Yes	No	No	Yes	Yes	No	Yes	NA	NA	Yes	8	Fair
Prevalence and correlates of meeting physical activity, screen time, and sleep duration guidelines among Brazilian adolescents: findings from ERICA	Yes	Yes	CD	Yes	No	No	No	Yes	Yes	No	Yes	NA	NA	Yes	7	Fair
Prevalence and correlates of meeting sleep, screen-time, and physical activity guidelines among adolescents in the United Kingdom	Yes	Yes	CD	Yes	No	No	No	Yes	Yes	No	Yes	NA	NA	Yes	7	Fair
Prevalence and Likelihood of Meeting Sleep, Physical Activity, and Screen-Time Guidelines Among US Youth	Yes	Yes	CD	Yes	No	No	No	Yes	Yes	No	Yes	NA	NA	Yes	7	Fair
Prevalence and Selected Sociodemographic of Movement Behaviors in Schoolchildren from Low and Middle-Income Families in Nanjing, China: A Cross-Sectional Questionnaire Survey	Yes	Yes	Yes	Yes	No	No	No	Yes	Yes	No	Yes	NA	NA	Yes	8	Fair
Prevalence and sociodemographic factors associated with meeting the 24-hour movement guidelines in a sample of Brazilian adolescents	Yes	Yes	Yes	Yes	No	No	No	Yes	Yes	No	Yes	NA	NA	Yes	8	Fair
Prevalence and trends in Australian adolescents’ adherence to 24-hour movement guidelines: findings from a repeated national cross-sectional survey	Yes	Yes	Yes	Yes	No	No	No	Yes	Yes	No	Yes	NA	NA	Yes	8	Fair
Proportion of children meeting recommendations for 24-hour movement guidelines and associations with adiposity in a 12-country study	Yes	Yes	CD	Yes	No	No	No	Yes	Yes	No	Yes	NA	NA	Yes	7	Fair
Proportion of Chinese Children and Adolescents Meeting 24-Hour Movement Guidelines and Associations with Overweight and Obesity	Yes	Yes	CD	Yes	No	No	No	Yes	Yes	No	Yes	NA	NA	Yes	7	Fair
Proportion of Japanese primary school children meeting recommendations for 24-h movement guidelines and associations with weight status	Yes	Yes	CD	Yes	No	No	No	Yes	Yes	No	Yes	NA	NA	Yes	7	Fair
Relationship Between Meeting 24-Hour Movement Guidelines and Cardiometabolic Risk Factors in Children	Yes	Yes	CD	Yes	No	No	No	Yes	Yes	No	Yes	NA	NA	Yes	7	Fair
Relationship of 24-Hour Movement Behaviors with Weight Status and Body Composition in Chinese Primary School Children: A Cross-Sectional Study	Yes	Yes	CD	Yes	No	No	No	Yes	Yes	No	Yes	NA	NA	Yes	7	Fair
Six-year trends and intersectional correlates of meeting 24-Hour Movement Guidelines among South Korean adolescents: Korea Youth Risk Behavior Surveys, 2013-2018	Yes	Yes	CD	Yes	No	No	No	Yes	Yes	No	Yes	NA	NA	Yes	7	Fair
Sociodemographic diferences in 24-hour time-use behaviours in New Zealand children	Yes	Yes	CD	Yes	No	No	No	Yes	Yes	No	Yes	NA	NA	No	6	Fair
Survey of the Adequacy of Brazilian Children and Adolescents to the 24-Hour Movement Guidelines before and during the COVID-19 Pandemic	Yes	Yes	CD	Yes	No	No	No	Yes	Yes	No	Yes	NA	NA	No	6	Fair
The Association of Soft Drink Consumption and the 24-Hour Movement Guidelines with Suicidality among Adolescents of the United States	Yes	Yes	CD	Yes	No	No	No	Yes	No	No	Yes	NA	NA	Yes	6	Fair
The Associations between Meeting 24-Hour Movement Guidelines (24-HMG) and Mental Health in Adolescents—Cross Sectional Evidence from China	Yes	Yes	CD	Yes	No	No	No	Yes	Yes	No	Yes	NA	NA	Yes	7	Fair
The associations between meeting 24-hour movement guidelines and adiposity in Asian Adolescents: The Asia-Fit Study	Yes	Yes	CD	Yes	No	No	No	Yes	Yes	No	Yes	NA	NA	Yes	7	Fair
The Canadian 24-Hour Movement Guidelines and Psychological Distress among Adolescents	Yes	Yes	Yes	Yes	No	No	No	Yes	Yes	No	Yes	NA	NA	Yes	8	Fair
The Canadian 24‑hour movement guidelines and self‑rated physical and mental health among adolescents	Yes	Yes	Yes	Yes	No	No	No	Yes	Yes	No	Yes	NA	NA	Yes	8	Fair
The Combinations of Physical Activity, Screen Time, and Sleep, and Their Associations with Self-Reported Physical Fitness in Children and Adolescents	Yes	Yes	CD	Yes	No	No	No	Yes	Yes	No	Yes	NA	NA	Yes	7	Fair
The neighbourhood social environment correlates with meeting 24-h movement behaviour recommendations in females: a cross-sectional study using the 2019 National Survey of Children’s Health	Yes	Yes	No	Yes	No	No	No	Yes	Yes	No	Yes	NA	NA	Yes	7	Fair
Twenty-Four-Hour Movement Guidelines and Body Weight in Youth	Yes	Yes	No	Yes	Yes	No	No	Yes	Yes	No	Yes	NA	NA	Yes	8	Fair
Typologies of Family Functioning and 24-h Movement Behaviors	Yes	Yes	CD	Yes	No	No	No	Yes	Yes	No	Yes	NA	NA	Yes	7	Fair
U.S. Children Meeting Physical Activity, Screen Time, and Sleep Guidelines	Yes	Yes	No	Yes	Yes	No	No	Yes	Yes	No	Yes	NA	NA	Yes	8	Fair
Weight status and meeting the physical activity, sleep, and screen-time guidelines among Texas children: results from a population based, cross-sectional analysis	Yes	Yes	CD	Yes	No	No	No	Yes	Yes	No	Yes	NA	NA	Yes	7	Fair
Weight status, body composition, and diet quality of Spanish schoolchildren according to their level of adherence to the 24-hour movement guidelines	Yes	Yes	Yes	Yes	No	No	No	NA	Yes	No	Yes	NA	NA	Yes	7	Fair
Adherence to the 24-hour movement guidelines and adiposity in a cohort of at risk youth: A longitudinal analysis	Yes	Yes	CD	Yes	No	Yes	Yes	Yes	Yes	Yes	Yes	NA	No	Yes	10	Fair
Are one-year changes in adherence to the 24-hour movement guidelines associated with depressive symptoms among youth?	Yes	Yes	Yes	Yes	No	Yes	Yes	Yes	Yes	Yes	Yes	NA	Yes	Yes	12	High
Are one-year changes in adherence to the 24-hour movement guidelines associated with flourishing among Canadian youth?	Yes	Yes	Yes	Yes	No	Yes	Yes	Yes	Yes	Yes	Yes	NA	Yes	Yes	12	High
Association between 24‑hour movement behaviors and health‑related quality of life in children	Yes	Yes	CD	Yes	No	Yes	Yes	Yes	Yes	Yes	Yes	NA	CD	Yes	10	Fair
Changes in Canadian Adolescent Time Use and Movement Guidelines During the Early COVID-19 Outbreak: A Longitudinal Prospective Natural Experiment Design	Yes	Yes	CD	Yes	No	Yes	Yes	Yes	Yes	Yes	Yes	NA	Yes	Yes	11	High
Family history of non-communicable diseases and associations with weight and movement behaviours in Australian school-aged children: a prospective study	Yes	Yes	No	Yes	No	Yes	Yes	Yes	Yes	No	Yes	NA	NA	Yes	9	Fair
Lifestyle Behaviours of Children and Adolescents During the First Two Waves of the COVID-19 Pandemic in Switzerland and Their Relation to Well-Being: An Observational Study	Yes	Yes	CD	Yes	No	Yes	Yes	Yes	Yes	Yes	Yes	NA	Yes	Yes	11	High
One size does not fit all: identifying clusters of physical activity, screen time, and sleep behaviour co-development from childhood to adolescence	Yes	Yes	CD	Yes	No	Yes	Yes	Yes	Yes	Yes	Yes	NA	CD	No	9	Fair
Recommendations on screen time, sleep and physical activity: associations with academic achievement in Swiss adolescents	Yes	Yes	CD	Yes	No	Yes	Yes	Yes	Yes	No	No	NA	NA	Yes	8	Fair
Trajectories of 24-h movement guidelines from middle adolescence to adulthood on depression and suicidal ideation: a 22-year follow-up study	Yes	Yes	No	Yes	No	Yes	Yes	Yes	Yes	No	Yes	NA	No	Yes	9	Fair
Twenty‑four‑hour movement guidelines during adolescence and its association with obesity at adulthood: results from a nationally representative study	Yes	Yes	No	Yes	No	Yes	Yes	Yes	Yes	No	Yes	NA	No	Yes	9	Fair
Twenty-four-hour movement guidelines during middle adolescence and their association with glucose outcomes and type 2 diabetes mellitus in adulthood	Yes	Yes	No	Yes	No	Yes	Yes	Yes	Yes	No	Yes	NA	No	Yes	9	Fair
Lifestyle Behavior and Mental Health in Early Adolescence	Yes	Yes	Yes	Yes	No	Yes	Yes	Yes	Yes	No	Yes	NA	No	Yes	10	Fair
Adherence to 24-Hour Movement Recommendations and Health Indicators in Early Adolescence: Cross-Sectional and Longitudinal Associations in the Adolescent Brain Cognitive Development Study	Yes	Yes	No	Yes	No	Yes	Yes	Yes	Yes	No	Yes	NA	Yes	Yes	10	Fair
Longitudinal and cross-sectional associations of adherence to 24-hour movement guidelines with cardiometabolic risk	Yes	Yes	CD	Yes	No	Yes	Yes	Yes	Yes	No	Yes	NA	CD	Yes	9	Fair
Parents’ Perceptions of Changes in Sleep Duration, Physical Activity, and Sedentary Behavior in Arab Israeli Children during the COVID-19 Outbreak	Yes	Yes	Yes	Yes	No	No	No	Yes	Yes	No	Yes	NA	NA	No	7	Fair
24 h Activity Guidelines in Children and Adolescents: A Prevalence Survey in Asia-Pacific Cities	Yes	Yes	Yes	Yes	No	No	No	Yes	Yes	No	Yes	NA	NA	No	7	Fair
Prevalence of movement behaviors in Mexico	Yes	Yes	Yes	Yes	No	No	No	Yes	Yes	No	Yes	NA	NA	No	7	Fair
Compliance with the 24-hour movement behavior guidelines and the impact of sleep methods among toddler, preschool, and school-aged children enrolled in the Guelph Family Health Study	Yes	Yes	Yes	Yes	No	No	No	Yes	Yes	No	Yes	NA	NA	No	7	Fair
Thai Preschoolers’ movement behaviors outside kindergarten: prevalence of meeting individual and integrated movement guidelines	Yes	Yes	Yes	Yes	No	No	No	Yes	Yes	No	Yes	NA	NA	Yes	8	Fair
School-aged children’s movement behaviours and subjective health complaints in Japan: a cross-sectional study during COVID-19 pandemic-related school closures and after school reopenings	Yes	Yes	Yes	Yes	No	No	No	Yes	Yes	No	Yes	NA	NA	Yes	8	Fair
Compliance with the 24-h movement behaviors guidelines among urban and rural Brazilian preschoolers	Yes	Yes	Yes	Yes	No	No	No	Yes	Yes	No	Yes	NA	NA	No	7	Fair
Proportion and Correlates of Children in the US-Affiliated Pacific Region Meeting Sleep, Screen Time, and Physical Activity Guidelines	Yes	Yes	Yes	Yes	No	No	No	Yes	Yes	No	Yes	NA	NA	Yes	8	Fair
Associations between combinations of 24‐h movement behaviors and physical fitness among Chinese adolescents: Sex and age disparities	Yes	Yes	Yes	Yes	No	No	No	Yes	Yes	No	Yes	NA	NA	Yes	8	Fair
Associations between meeting 24-hour movement guidelines and mental well-being among Chinese adolescents in high-density cities	Yes	Yes	Yes	Yes	Yes	No	No	Yes	Yes	No	Yes	NA	NA	Yes	9	Fair
Integrating perceived physical environments and the theory of planned behaviors when explaining adherence to 24-hour movement guidelines in Chinese adolescents	Yes	Yes	Yes	Yes	Yes	Yes	Yes	Yes	Yes	Yes	Yes	NA	No	Yes	12	High
Adherence to 24-hour movement guidelines and their association with depressive symptoms in adolescents: Evidence from Bangladesh	Yes	Yes	Yes	Yes	No	No	No	Yes	Yes	No	Yes	NA	NA	Yes	8	Fair
Adherence to 24-Hour Movement Guidelines in Relation to the Risk of Overweight and Obesity Among Children and Adolescents	Yes	Yes	CD	Yes	No	Yes	Yes	Yes	Yes	No	Yes	NA	CD	Yes	9	Fair
Secular trends in the prevalence of meeting 24-hour movement guidelines among U.S. adolescents: evidence from NHANES 2007–2016	Yes	Yes	Yes	Yes	No	No	No	Yes	Yes	No	Yes	NA	NA	Yes	8	Fair
Is meeting with the 24-h movement recommendations linked with suicidality? Results from a nationwide sample of 44,734 U.S. adolescents	Yes	Yes	Yes	Yes	No	No	No	Yes	Yes	No	Yes	NA	NA	Yes	8	Fair
24-H movement behaviors and visual impairment among Chinese adolescents with and without obesity	Yes	Yes	Yes	Yes	No	No	No	Yes	Yes	No	Yes	NA	NA	Yes	8	Fair
Meeting the Canadian 24-Hour Movement Guidelines and physical-mental comorbidity among Chinese children and adolescents: Prevalence, associations, and the population impacts	Yes	Yes	CD	Yes	No	No	No	Yes	Yes	No	Yes	NA	NA	Yes	7	Fair
Environmental tobacco smoke exposure and 24-h movement guidelines in Spanish young people	Yes	Yes	Yes	Yes	No	No	No	Yes	Yes	No	Yes	NA	NA	Yes	8	Fair
Association Between Combinations of 24-Hour Movement Behaviors and Depression Among Adolescents — Inner Mongolia Autonomous Region, China, 2019–2021	Yes	Yes	CD	Yes	No	No	No	Yes	Yes	No	Yes	NA	NA	Yes	7	Fair
Associations between meeting 24-hour movement guidelines and myopia among school-aged children: A cross-sectional study	Yes	Yes	Yes	Yes	No	No	No	Yes	Yes	No	Yes	NA	NA	Yes	8	Fair
Association between meeting the 24-hour movement guideline and anxiety status in Chinese school-aged adolescents	Yes	Yes	CD	Yes	No	No	No	Yes	Yes	No	Yes	NA	NA	Yes	7	Fair
Sexual identity-behavior discordance and meeting 24-hour movement behavior recommendations in adolescents	Yes	Yes	CD	Yes	No	No	No	Yes	Yes	No	Yes	NA	NA	Yes	7	Fair
Association Between Daily Physical Education Attendance and Meeting 24-Hour Movement Guidelines in Adolescence and Adulthood	Yes	Yes	Yes	Yes	No	Yes	Yes	Yes	Yes	No	Yes	NA	No	Yes	10	Fair
Adherence to 24-h movement guidelines in Spanish schoolchildren and its association with insulin resistance: a cross-sectional study	Yes	Yes	No	Yes	Yes	No	No	Yes	Yes	No	Yes	NA	NA	Yes	8	Fair
Association between meeting the 24-h movement guidelines and psychosocial health in children: A cross-sectional study	Yes	Yes	Yes	Yes	No	No	No	Yes	Yes	No	Yes	NA	NA	Yes	8	Fair
Prospective associations between adherence to 24-hour movement guidelines and mental well-being in Chinese adolescents	Yes	Yes	Yes	Yes	No	Yes	Yes	Yes	Yes	Yes	Yes	NA	No	Yes	11	Fair
24-hour movement guidelines and weight status among preschool-aged children in Bangladesh: A community-level cross-sectional study	Yes	Yes	CD	Yes	No	Yes	No	Yes	Yes	No	Yes	NA	NA	Yes	8	Fair
Regional Socioeconomic Deprivation in Germany and Adherence to the 24-h Movement Guidelines among Children and Adolescents	Yes	Yes	CD	Yes	No	No	No	Yes	Yes	No	Yes	NA	NA	Yes	7	Fair
Association between meeting 24-h movement guidelines and academic performance in a sample of 67,281 Chinese children and adolescents	Yes	Yes	CD	Yes	No	No	No	Yes	Yes	No	Yes	NA	NA	Yes	7	Fair
Trends in adherence to the 24-h movement guidelines among US adolescents from 2011 to 2019: Evidence from repeated cross-sectional cycles of the Youth Risk Behavior Surveillance System	Yes	Yes	Yes	Yes	No	No	No	Yes	Yes	Yes	Yes	NA	NA	Yes	8	Fair
What is the role of adherence to 24-hour movement guidelines in relation to physical fitness components among adolescents?	Yes	Yes	Yes	Yes	No	No	No	Yes	Yes	No	Yes	NA	NA	Yes	8	Fair
24-hour movement behaviours and self-rated health in Chinese adolescents: a questionnaire-based survey in Eastern China	Yes	Yes	Yes	Yes	Yes	No	No	Yes	Yes	No	Yes	NA	NA	Yes	9	Fair
Cross-sectional and longitudinal associations of adherence to the 24-hour movement guidelines with mental health problems among Chinese adolescents	Yes	Yes	CD	Yes	No	Yes	Yes	Yes	Yes	Yes	Yes	NA	No	Yes	10	Fair
Compliance with the 24‑h Movement Guidelines for Portuguese children: diferences between boys and girls	Yes	Yes	Yes	Yes	No	No	No	Yes	Yes	No	Yes	NA	No	No	7	Fair
Adherence to 24-h movement behaviour guidelines in families with multiple children	Yes	Yes	No	Yes	No	No	No	Yes	Yes	No	Yes	NA	NA	Yes	7	Fair
Changes in 24-hour movement behaviours during the transition from primary to secondary school among Australian children	Yes	Yes	No	Yes	No	Yes	Yes	Yes	Yes	Yes	Yes	NA	No	Yes	10	Fair
Sleep, sedentary behavior, and physical activity in Brazilian adolescents: Achievement recommendations and BMI associations through compositional data analysis	Yes	Yes	Yes	Yes	Yes	No	No	Yes	Yes	Yes	Yes	NA	NA	Yes	10	Fair

## Sheet: Interventional
Title	Q1. Was the study described as randomized, a randomized trial, a randomized clinical trial, or an RCT?	Q2. Was the method of randomization adequate (i.e., use of randomly generated assignment)?	Q3. Was the treatment allocation concealed (so that assignments could not be predicted)?	Q4. Were study participants and providers blinded to treatment group assignment?	Q5. Were the people assessing the outcomes blinded to the participants' group assignments?	Q6. Were the groups similar at baseline on important characteristics that could affect outcomes (e.g., demographics, risk factors, co-morbid conditions)?	Q7. Was the overall drop-out rate from the study at endpoint 20% or lower of the number allocated to treatment?	Q8. Was the differential drop-out rate (between treatment groups) at endpoint 15 percentage points or lower?	Q9. Was there high adherence to the intervention protocols for each treatment group?	Q10. Were other interventions avoided or similar in the groups (e.g., similar background treatments)?	Q11. Were outcomes assessed using valid and reliable measures, implemented consistently across all study participants?	Q12. Did the authors report that the sample size was sufficiently large to be able to detect a difference in the main outcome between groups with at least 80% power?	Q13. Were outcomes reported or subgroups analyzed prespecified (i.e., identified before analyses were conducted)?	Q14. Were all randomized participants analyzed in the group to which they were originally assigned, i.e., did they use an intention-to-treat analysis?	Yes' Score	Quality
Exploring Parents' Message Receipt and Message Enactment of the World's First Integrated Movement Behaviour Guidelines for Children and Youth.	Yes	Yes	CD	CD	CD	Yes	Yes	CD	CD	CD	Yes	No	CD	CD	5	Fair
Can High Schools Be an Effective Setting to Promote Healthy Lifestyles? Effects of a Multiple Behavior Change Intervention in Adolescents	No	No	NA	CD	CD	CD	Yes	CD	CD	CD	Yes	No	CD	CD	2	Poor
Effects of a school-based intervention on physical activity, sleep duration, screen time, and diet in children	No	No	NA	CD	CD	Yes	CD	CD	CD	Yes	Yes	No	CD	CD	3	Poor
